# Supplementary material for: A monoclinic polymorph of di-μ-oxido-bis­({2-[2-(methyl­amino)ethyl­imino­methyl]phenolato-κ3 N,N′,O}oxidovanadium(V))
Source: Acta Crystallogr Sect E Struct Rep Online. 2008 Nov 13;64(Pt 12):m1548–9. doi: 10.1107/S160053680803328X (PMC2959960; doi:10.1107/S160053680803328X)
Supplement: Supplementary file 1 [file e-64-m1548-sup1.cif]

##############################################################################
###                                                                        ###
###        Electronic paper (Acta Crystallographica Section E)             ###
###                                                                        ###
##############################################################################
#                                                                            #
# This CIF contains the data in a paper accepted for publication in Acta     #
# Crystallographica Section E. It conforms to the requirements of Notes      #
# for Authors for Section E, and has been peer reviewed under the auspices   #
# of the IUCr Commission on Journals.                                        #
#                                                                            #
# Full details of the Crystallographic Information File format               #
# are given in the paper "The Crystallographic Information File (CIF):       #
# a New Standard Archive File for Crystallography" by S. R. Hall, F. H.      #
# Allen and I. D. Brown [Acta Cryst. (1991), A47, 655-685].                  #
#                                                                            #
# The current version of the core CIF dictionary is obtainable from          #
# ftp://ftp.iucr.org/pub/cif_core.dic. The current version number is 2.4.    #
#                                                                            #
# Software is freely available for graphical display of the structure(s) in  #
# this CIF.  For information consult the CIF home page http://www.iucr.org/  #
# cif/home.html                                                              #
#                                                                            #
# This file may be used for bona fide research purposes within the           #
# scientific community so long as proper attribution is given to the journal # 
# article from which it was obtained.                                        #
#                                                                            #
##############################################################################
                                             
data_I
_audit_creation_method     SHELXL-97
_chemical_name_systematic
;
di-\m-oxido-bis({2-[2-(methylamino)ethyliminomethyl]phenolato-
\k^3^N,N',O}oxidovanadium(V))
;
_chemical_name_common     ?
_chemical_formula_moiety     'C20 H26 N4 O6 V2'
_chemical_formula_sum     'C20 H26 N4 O6 V2'
_chemical_formula_iupac     '[V2 (C10 H13 N2 O)2 O4]'
_chemical_formula_weight     520.33
_chemical_melting_point     ?
_symmetry_cell_setting     'Monoclinic'
_symmetry_space_group_name_H-M     'P 21/c'
_symmetry_space_group_name_Hall     '-P 2ybc'
loop_
    _symmetry_equiv_pos_as_xyz
    'x, y, z'
    '-x, y+1/2, -z+1/2'
    '-x, -y, -z'
    'x, -y-1/2, z-1/2'
_cell_length_a     6.6801(2)
_cell_length_b     11.9955(6)
_cell_length_c     13.8643(7)
_cell_angle_alpha     90.00
_cell_angle_beta     92.156(4)
_cell_angle_gamma     90.00
_cell_volume     1110.18(9)
_cell_formula_units_Z     2
_cell_measurement_reflns_used     1960
_cell_measurement_theta_min     3.05
_cell_measurement_theta_max     25.05
_cell_measurement_temperature     295(2)
_exptl_crystal_description     needle
_exptl_crystal_colour     yellow
_exptl_crystal_size_max     0.6
_exptl_crystal_size_mid     0.1
_exptl_crystal_size_min     0.1
_exptl_crystal_density_diffrn     1.557
_exptl_crystal_density_meas     ?
_exptl_crystal_density_method     'not measured'
_exptl_crystal_F_000     536
_exptl_absorpt_coefficient_mu     0.886
_exptl_absorpt_correction_type     'multi-scan'
_exptl_absorpt_process_details     '(CrysAlis RED; Oxford Diffraction, 2006)'
_exptl_absorpt_correction_T_min     0.532
_exptl_absorpt_correction_T_max     0.915
_diffrn_ambient_temperature     295(2)
_diffrn_radiation_type     MoK\a
_diffrn_radiation_wavelength     0.71073
_diffrn_radiation_source     'Enhance (Mo) X-ray Source'
_diffrn_radiation_monochromator     graphite
_diffrn_measurement_device_type     'Oxford Diffraction Ruby CCD'
_diffrn_measurement_method     \w
_diffrn_detector_area_resol_mean     10.4002
_diffrn_reflns_number     6336
_diffrn_reflns_av_R_equivalents     0.0499
_diffrn_reflns_av_sigmaI/netI     0.0567
_diffrn_reflns_theta_min     3.05
_diffrn_reflns_theta_max     25.05
_diffrn_reflns_theta_full     25.00
_diffrn_measured_fraction_theta_max     0.998
_diffrn_measured_fraction_theta_full     0.998
_diffrn_reflns_limit_h_min     -7
_diffrn_reflns_limit_h_max     7
_diffrn_reflns_limit_k_min     -13
_diffrn_reflns_limit_k_max     14
_diffrn_reflns_limit_l_min     -13
_diffrn_reflns_limit_l_max     16
_diffrn_standards_number     7857
_diffrn_standards_interval_count     ?
_diffrn_standards_interval_time     ?
_diffrn_standards_decay_%     ?
_reflns_number_total     1960
_reflns_number_gt     1288
_reflns_threshold_expression     I>2\s(I)
_refine_ls_structure_factor_coef     Fsqd
_refine_ls_matrix_type     full
_refine_ls_R_factor_all     0.0677
_refine_ls_R_factor_gt     0.0438
_refine_ls_wR_factor_gt     0.1000
_refine_ls_wR_factor_ref     0.1060
_refine_ls_goodness_of_fit_ref     0.896
_refine_ls_restrained_S_all     0.896
_refine_ls_number_reflns     1960
_refine_ls_number_parameters     155
_refine_ls_number_restraints     0
_refine_ls_hydrogen_treatment     constr
_refine_ls_weighting_scheme     calc
_refine_ls_weighting_details
                  'calc w=1/[\s^2^(Fo^2^)+(0.064P)^2^] where P=(Fo^2^+2Fc^2^)/3'
_atom_sites_solution_hydrogens     geom
_atom_sites_solution_primary     direct
_atom_sites_solution_secondary     difmap
_refine_ls_shift/su_max     0.000
_refine_ls_shift/su_mean     0.000
_refine_diff_density_max     0.361
_refine_diff_density_min     -0.386
_refine_ls_extinction_method     none
_refine_ls_extinction_coef     ?
loop_
    _atom_type_symbol
    _atom_type_description
    _atom_type_scat_dispersion_real
    _atom_type_scat_dispersion_imag
    _atom_type_scat_source
    'C' 'C' 0.0033 0.0016
                         'International Tables Vol C Tables 4.2.6.8 and 6.1.1.4'
    'H' 'H' 0.0000 0.0000
                         'International Tables Vol C Tables 4.2.6.8 and 6.1.1.4'
    'N' 'N' 0.0061 0.0033
                         'International Tables Vol C Tables 4.2.6.8 and 6.1.1.4'
    'O' 'O' 0.0106 0.0060
                         'International Tables Vol C Tables 4.2.6.8 and 6.1.1.4'
    'V' 'V' 0.3005 0.5294
                         'International Tables Vol C Tables 4.2.6.8 and 6.1.1.4'
_computing_data_collection     'CrysAlis CCD (Oxford Diffraction, 2006)'
_computing_cell_refinement     'CrysAlis RED (Oxford Diffraction, 2006)'
_computing_data_reduction     'CrysAlis RED (Oxford Diffraction, 2006)'
_computing_structure_solution     'SHELXS97 (Sheldrick, 2008)'
_computing_structure_refinement     'SHELXL97 (Sheldrick, 2008)'
_computing_molecular_graphics     'ORTEPII (Johnson, 1976)'
_computing_publication_material
                            'SHELXL97 (Sheldrick, 2008) and PLATON (Spek, 2003)'
loop_
    _atom_site_type_symbol
    _atom_site_label
    _atom_site_fract_x
    _atom_site_fract_y
    _atom_site_fract_z
    _atom_site_U_iso_or_equiv
    _atom_site_adp_type
    _atom_site_calc_flag
    _atom_site_refinement_flags
    _atom_site_occupancy
    _atom_site_disorder_assembly
    _atom_site_disorder_group
    C C1 0.2360(4) 0.9625(3) 0.2273(2) 0.0439(8) Uani d . 1 . .
    C C2 0.4291(4) 0.9220(3) 0.2071(2) 0.0463(9) Uani d . 1 . .
    C C3 0.5887(5) 0.9466(4) 0.2713(3) 0.0609(10) Uani d . 1 . .
    H H3A 0.7156 0.9199 0.2583 0.073 Uiso calc R 1 . .
    C C4 0.5646(6) 1.0085(4) 0.3528(3) 0.0739(12) Uani d . 1 . .
    H H4A 0.6735 1.0239 0.3945 0.089 Uiso calc R 1 . .
    C C5 0.3749(6) 1.0482(4) 0.3724(3) 0.0696(11) Uani d . 1 . .
    H H5A 0.3562 1.0900 0.4278 0.084 Uiso calc R 1 . .
    C C6 0.2169(5) 1.0261(3) 0.3110(2) 0.0553(9) Uani d . 1 . .
    H H6A 0.0916 1.0542 0.3250 0.066 Uiso calc R 1 . .
    O O7 0.0760(3) 0.9451(2) 0.16978(15) 0.0495(6) Uani d . 1 . .
    C C8 0.4690(5) 0.8585(3) 0.1220(3) 0.0505(9) Uani d . 1 A .
    H H8A 0.5981 0.8309 0.1163 0.061 Uiso calc R 1 . .
    N N9 0.3417(4) 0.8368(3) 0.0538(2) 0.0514(8) Uani d . 1 . .
    C C10A 0.3951(9) 0.7645(7) -0.0286(4) 0.0583(19) Uani d P 0.776(14) A 1
    H H10A 0.5393 0.7566 -0.0312 0.070 Uiso calc PR 0.776(14) A 1
    H H10B 0.3361 0.6911 -0.0226 0.070 Uiso calc PR 0.776(14) A 1
    C C10B 0.442(3) 0.820(2) -0.0377(13) 0.042(6) Uiso d P 0.224(14) A 2
    H H10C 0.5616 0.7741 -0.0293 0.050 Uiso calc PR 0.224(14) A 2
    H H10D 0.4755 0.8895 -0.0683 0.050 Uiso calc PR 0.224(14) A 2
    C C11A 0.3133(8) 0.8217(7) -0.1157(4) 0.058(2) Uani d P 0.776(14) A 1
    H H11A 0.3336 0.7765 -0.1726 0.070 Uiso calc PR 0.776(14) A 1
    H H11B 0.3797 0.8928 -0.1239 0.070 Uiso calc PR 0.776(14) A 1
    C C11B 0.272(2) 0.758(2) -0.0932(14) 0.044(6) Uiso d P 0.224(14) A 2
    H H11C 0.3148 0.7358 -0.1566 0.053 Uiso calc PR 0.224(14) A 2
    H H11D 0.2347 0.6911 -0.0584 0.053 Uiso calc PR 0.224(14) A 2
    N N12 0.0951(4) 0.8389(3) -0.1021(2) 0.0504(7) Uani d . 1 . .
    H H12A 0.0674 0.9027 -0.1355 0.060 Uiso calc R 1 A 1
    C C13 -0.0425(6) 0.7569(4) -0.1475(3) 0.0758(12) Uani d . 1 A .
    H H13A -0.0093 0.7463 -0.2136 0.114 Uiso calc R 1 . .
    H H13B -0.1777 0.7836 -0.1448 0.114 Uiso calc R 1 . .
    H H13C -0.0305 0.6872 -0.1137 0.114 Uiso calc R 1 . .
    V V14 0.02849(7) 0.88119(5) 0.04358(4) 0.0417(2) Uani d . 1 . .
    O O15 -0.1739(3) 0.95553(19) 0.00898(15) 0.0437(6) Uani d . 1 . .
    O O16 -0.0525(3) 0.7584(2) 0.06852(19) 0.0629(7) Uani d . 1 . .
loop_
    _atom_site_aniso_label
    _atom_site_aniso_U_11
    _atom_site_aniso_U_22
    _atom_site_aniso_U_33
    _atom_site_aniso_U_12
    _atom_site_aniso_U_13
    _atom_site_aniso_U_23
    C1 0.0506(18) 0.043(2) 0.0391(19) 0.0011(16) 0.0086(15) 0.0132(17)
    C2 0.0465(18) 0.046(2) 0.047(2) 0.0026(16) 0.0079(16) 0.0110(17)
    C3 0.0506(19) 0.066(3) 0.066(3) 0.0006(19) -0.0012(18) 0.007(2)
    C4 0.061(2) 0.087(3) 0.073(3) -0.002(2) -0.015(2) -0.003(3)
    C5 0.084(3) 0.069(3) 0.055(2) -0.004(2) -0.003(2) -0.008(2)
    C6 0.063(2) 0.052(2) 0.051(2) 0.0049(19) 0.0067(17) 0.005(2)
    O7 0.0427(11) 0.0664(17) 0.0397(13) 0.0116(12) 0.0066(10) 0.0001(12)
    C8 0.0410(17) 0.056(2) 0.056(2) 0.0101(16) 0.0118(17) 0.0117(19)
    N9 0.0452(14) 0.065(2) 0.0452(17) 0.0181(14) 0.0153(14) 0.0048(16)
    C10A 0.050(3) 0.055(4) 0.071(4) 0.015(3) 0.024(3) -0.004(3)
    C11A 0.068(3) 0.058(5) 0.050(3) 0.014(3) 0.027(2) -0.001(3)
    N12 0.0481(14) 0.0490(18) 0.0544(18) 0.0095(14) 0.0058(13) -0.0125(15)
    C13 0.094(3) 0.063(3) 0.070(3) -0.013(2) -0.005(2) -0.016(2)
    V14 0.0397(3) 0.0394(4) 0.0468(4) 0.0031(3) 0.0116(2) 0.0003(3)
    O15 0.0386(11) 0.0426(14) 0.0505(13) 0.0024(10) 0.0085(9) -0.0031(11)
    O16 0.0645(14) 0.0455(15) 0.0805(19) 0.0012(12) 0.0262(13) 0.0087(14)
loop_
    _geom_bond_atom_site_label_1
    _geom_bond_atom_site_label_2
    _geom_bond_site_symmetry_2
    _geom_bond_distance
    _geom_bond_publ_flag
    C1 O7 . 1.326(4) ?
    C1 C6 . 1.398(5) ?
    C1 C2 . 1.417(4) ?
    C2 C3 . 1.395(5) ?
    C2 C8 . 1.437(5) ?
    C3 C4 . 1.367(5) ?
    C3 H3A . 0.9300 ?
    C4 C5 . 1.390(5) ?
    C4 H4A . 0.9300 ?
    C5 C6 . 1.357(5) ?
    C5 H5A . 0.9300 ?
    C6 H6A . 0.9300 ?
    O7 V14 . 1.926(2) y
    C8 N9 . 1.275(4) ?
    C8 H8A . 0.9300 ?
    N9 C10B . 1.472(18) ?
    N9 C10A . 1.489(6) ?
    N9 V14 . 2.158(3) y
    C10A C11A . 1.476(9) ?
    C10A H10A . 0.9700 ?
    C10A H10B . 0.9700 ?
    C10B C11B . 1.54(3) ?
    C10B H10C . 0.9700 ?
    C10B H10D . 0.9700 ?
    C11A N12 . 1.491(5) ?
    C11A H11A . 0.9700 ?
    C11A H11B . 0.9700 ?
    C11B N12 . 1.535(17) ?
    C11B H11C . 0.9700 ?
    C11B H11D . 0.9700 ?
    N12 C13 . 1.471(4) ?
    N12 V14 . 2.146(3) y
    N12 H12A . 0.9100 ?
    C13 H13A . 0.9600 ?
    C13 H13B . 0.9600 ?
    C13 H13C . 0.9600 ?
    V14 O16 . 1.612(2) y
    V14 O15 . 1.674(2) y
    V14 O15 3_575 2.316(2) y
    V14 V14 3_575 3.1136(11) ?
    O15 V14 3_575 2.316(2) ?
loop_
    _geom_angle_atom_site_label_1
    _geom_angle_atom_site_label_2
    _geom_angle_atom_site_label_3
    _geom_angle_site_symmetry_1
    _geom_angle_site_symmetry_3
    _geom_angle
    _geom_angle_publ_flag
    O7 C1 C6 . . 119.2(3) ?
    O7 C1 C2 . . 123.1(3) ?
    C6 C1 C2 . . 117.6(3) ?
    C3 C2 C1 . . 118.8(3) ?
    C3 C2 C8 . . 118.4(3) ?
    C1 C2 C8 . . 122.8(3) ?
    C4 C3 C2 . . 122.1(3) ?
    C4 C3 H3A . . 118.9 ?
    C2 C3 H3A . . 118.9 ?
    C3 C4 C5 . . 118.9(4) ?
    C3 C4 H4A . . 120.5 ?
    C5 C4 H4A . . 120.5 ?
    C6 C5 C4 . . 120.3(4) ?
    C6 C5 H5A . . 119.9 ?
    C4 C5 H5A . . 119.9 ?
    C5 C6 C1 . . 122.3(3) ?
    C5 C6 H6A . . 118.9 ?
    C1 C6 H6A . . 118.9 ?
    C1 O7 V14 . . 135.30(19) ?
    N9 C8 C2 . . 125.3(3) ?
    N9 C8 H8A . . 117.4 ?
    C2 C8 H8A . . 117.4 ?
    C8 N9 C10B . . 110.8(7) ?
    C8 N9 C10A . . 121.1(3) ?
    C8 N9 V14 . . 128.1(2) ?
    C10B N9 V14 . . 116.8(7) ?
    C10A N9 V14 . . 110.7(3) ?
    C11A C10A N9 . . 105.4(5) ?
    C11A C10A H10A . . 110.7 ?
    N9 C10A H10A . . 110.7 ?
    C11A C10A H10B . . 110.7 ?
    N9 C10A H10B . . 110.7 ?
    H10A C10A H10B . . 108.8 ?
    N9 C10B C11B . . 98.5(15) ?
    N9 C10B H10C . . 112.1 ?
    C11B C10B H10C . . 112.1 ?
    N9 C10B H10D . . 112.1 ?
    C11B C10B H10D . . 112.1 ?
    H10C C10B H10D . . 109.7 ?
    C10A C11A N12 . . 107.1(5) ?
    C10A C11A H11A . . 110.3 ?
    N12 C11A H11A . . 110.3 ?
    C10A C11A H11B . . 110.3 ?
    N12 C11A H11B . . 110.3 ?
    H11A C11A H11B . . 108.5 ?
    N12 C11B C10B . . 106.6(16) ?
    N12 C11B H11C . . 110.4 ?
    C10B C11B H11C . . 110.4 ?
    N12 C11B H11D . . 110.4 ?
    C10B C11B H11D . . 110.4 ?
    H11C C11B H11D . . 108.6 ?
    C13 N12 C11A . . 116.9(4) ?
    C13 N12 C11B . . 94.5(8) ?
    C13 N12 V14 . . 114.3(2) ?
    C11A N12 V14 . . 112.9(2) ?
    C11B N12 V14 . . 105.1(7) ?
    C13 N12 H12A . . 103.5 ?
    C11A N12 H12A . . 103.5 ?
    C11B N12 H12A . . 135.8 ?
    V14 N12 H12A . . 103.5 ?
    N12 C13 H13A . . 109.5 ?
    N12 C13 H13B . . 109.5 ?
    H13A C13 H13B . . 109.5 ?
    N12 C13 H13C . . 109.5 ?
    H13A C13 H13C . . 109.5 ?
    H13B C13 H13C . . 109.5 ?
    O16 V14 O15 . . 105.93(11) ?
    O16 V14 O7 . . 102.36(12) ?
    O15 V14 O7 . . 98.73(9) ?
    O16 V14 N12 . . 93.95(13) ?
    O15 V14 N12 . . 92.87(10) ?
    O7 V14 N12 . . 156.46(10) ?
    O16 V14 N9 . . 95.31(12) ?
    O15 V14 N9 . . 156.99(11) ?
    O7 V14 N9 . . 84.96(10) ?
    N12 V14 N9 . . 76.64(10) ?
    O16 V14 O15 . 3_575 171.43(10) ?
    O15 V14 O15 . 3_575 78.64(8) ?
    O7 V14 O15 . 3_575 83.83(9) ?
    N12 V14 O15 . 3_575 78.44(10) ?
    N9 V14 O15 . 3_575 79.20(9) ?
    O16 V14 V14 . 3_575 152.02(10) ?
    O15 V14 V14 . 3_575 46.82(7) ?
    O7 V14 V14 . 3_575 90.10(8) ?
    N12 V14 V14 . 3_575 82.99(9) ?
    N9 V14 V14 . 3_575 110.83(8) ?
    O15 V14 V14 3_575 3_575 31.82(5) ?
    V14 O15 V14 . 3_575 101.36(8) ?
loop_
    _geom_torsion_atom_site_label_1
    _geom_torsion_atom_site_label_2
    _geom_torsion_atom_site_label_3
    _geom_torsion_atom_site_label_4
    _geom_torsion_site_symmetry_1
    _geom_torsion_site_symmetry_2
    _geom_torsion_site_symmetry_3
    _geom_torsion_site_symmetry_4
    _geom_torsion
    _geom_torsion_publ_flag
    O7 C1 C2 C3 . . . . 178.8(3) ?
    C6 C1 C2 C3 . . . . 0.5(5) ?
    O7 C1 C2 C8 . . . . 0.1(5) ?
    C6 C1 C2 C8 . . . . -178.2(3) ?
    C1 C2 C3 C4 . . . . -0.2(6) ?
    C8 C2 C3 C4 . . . . 178.6(4) ?
    C2 C3 C4 C5 . . . . 0.1(7) ?
    C3 C4 C5 C6 . . . . -0.5(6) ?
    C4 C5 C6 C1 . . . . 0.8(6) ?
    O7 C1 C6 C5 . . . . -179.2(3) ?
    C2 C1 C6 C5 . . . . -0.8(5) ?
    C6 C1 O7 V14 . . . . 171.4(2) ?
    C2 C1 O7 V14 . . . . -6.9(5) ?
    C3 C2 C8 N9 . . . . -174.6(4) ?
    C1 C2 C8 N9 . . . . 4.1(6) ?
    C2 C8 N9 C10B . . . . 153.2(11) ?
    C2 C8 N9 C10A . . . . -176.4(5) ?
    C2 C8 N9 V14 . . . . -2.2(5) ?
    C8 N9 C10A C11A . . . . -135.7(5) ?
    C10B N9 C10A C11A . . . . -59.1(15) ?
    V14 N9 C10A C11A . . . . 49.1(7) ?
    C8 N9 C10B C11B . . . . 161.4(12) ?
    C10A N9 C10B C11B . . . . 44.5(16) ?
    V14 N9 C10B C11B . . . . -40(2) ?
    N9 C10A C11A N12 . . . . -55.7(8) ?
    N9 C10B C11B N12 . . . . 63(2) ?
    C10A C11A N12 C13 . . . . -97.6(6) ?
    C10A C11A N12 C11B . . . . -44.7(12) ?
    C10A C11A N12 V14 . . . . 38.2(8) ?
    C10B C11B N12 C13 . . . . -175.1(16) ?
    C10B C11B N12 C11A . . . . 50.5(15) ?
    C10B C11B N12 V14 . . . . -58.4(19) ?
    C1 O7 V14 O16 . . . . 101.1(3) ?
    C1 O7 V14 O15 . . . . -150.4(3) ?
    C1 O7 V14 N12 . . . . -31.7(5) ?
    C1 O7 V14 N9 . . . . 6.8(3) ?
    C1 O7 V14 O15 . . . 3_575 -72.9(3) ?
    C1 O7 V14 V14 . . . 3_575 -104.1(3) ?
    C13 N12 V14 O16 . . . . 33.6(3) ?
    C11A N12 V14 O16 . . . . -103.3(4) ?
    C11B N12 V14 O16 . . . . -68.6(10) ?
    C13 N12 V14 O15 . . . . -72.6(3) ?
    C11A N12 V14 O15 . . . . 150.5(4) ?
    C11B N12 V14 O15 . . . . -174.8(10) ?
    C13 N12 V14 O7 . . . . 167.7(3) ?
    C11A N12 V14 O7 . . . . 30.8(5) ?
    C11B N12 V14 O7 . . . . 65.5(10) ?
    C13 N12 V14 N9 . . . . 128.1(3) ?
    C11A N12 V14 N9 . . . . -8.8(4) ?
    C11B N12 V14 N9 . . . . 26.0(10) ?
    C13 N12 V14 O15 . . . 3_575 -150.4(3) ?
    C11A N12 V14 O15 . . . 3_575 72.7(4) ?
    C11B N12 V14 O15 . . . 3_575 107.4(10) ?
    C13 N12 V14 V14 . . . 3_575 -118.5(2) ?
    C11A N12 V14 V14 . . . 3_575 104.6(4) ?
    C11B N12 V14 V14 . . . 3_575 139.4(10) ?
    C8 N9 V14 O16 . . . . -104.1(3) ?
    C10B N9 V14 O16 . . . . 101.9(12) ?
    C10A N9 V14 O16 . . . . 70.7(4) ?
    C8 N9 V14 O15 . . . . 98.4(4) ?
    C10B N9 V14 O15 . . . . -55.7(12) ?
    C10A N9 V14 O15 . . . . -86.8(5) ?
    C8 N9 V14 O7 . . . . -2.1(3) ?
    C10B N9 V14 O7 . . . . -156.2(12) ?
    C10A N9 V14 O7 . . . . 172.7(4) ?
    C8 N9 V14 N12 . . . . 163.1(3) ?
    C10B N9 V14 N12 . . . . 9.0(11) ?
    C10A N9 V14 N12 . . . . -22.1(4) ?
    C8 N9 V14 O15 . . . 3_575 82.6(3) ?
    C10B N9 V14 O15 . . . 3_575 -71.5(11) ?
    C10A N9 V14 O15 . . . 3_575 -102.7(4) ?
    C8 N9 V14 V14 . . . 3_575 86.1(3) ?
    C10B N9 V14 V14 . . . 3_575 -68.0(12) ?
    C10A N9 V14 V14 . . . 3_575 -99.1(4) ?
    O16 V14 O15 V14 . . . 3_575 -172.54(11) ?
    O7 V14 O15 V14 . . . 3_575 81.85(10) ?
    N12 V14 O15 V14 . . . 3_575 -77.60(10) ?
    N9 V14 O15 V14 . . . 3_575 -15.9(3) ?
    O15 V14 O15 V14 3_575 . . 3_575 0.0 ?
loop_
    _geom_hbond_atom_site_label_D
    _geom_hbond_atom_site_label_H
    _geom_hbond_atom_site_label_A
    _geom_hbond_site_symmetry_D
    _geom_hbond_site_symmetry_H
    _geom_hbond_site_symmetry_A
    _geom_hbond_distance_DH
    _geom_hbond_distance_HA
    _geom_hbond_distance_DA
    _geom_hbond_angle_DHA
    _geom_hbond_publ_flag
    C8 H8A O16 1_555 1_555 1_655 0.93 2.60 3.520(4) 170 y
    C11B H11C Cg1^iii^ . . 4_575 0.97 2.82 3.47(2) 124 y
data_global
_journal_date_recd_electronic     2008-10-09
_journal_date_accepted     2008-10-13
_journal_name_full     'Acta Crystallographica, Section E'
_journal_year     2008
_journal_volume     64
_journal_issue     12
_journal_page_first     m1548
_journal_page_last     m1549
_journal_paper_category     QM
_journal_coeditor_code     HY2159
_publ_contact_author_name     'Dr. Grzegorz Romanowski'
_publ_contact_author_address
;
University of Gda\'nsk
Faculty of Chemistry
Sobieskiego 18/19
80-952 Gda\'nsk
Poland
;
_publ_contact_author_email     greg@chem.univ.gda.pl
_publ_contact_author_fax     '+48 58 523 53 41'
_publ_contact_author_phone     '+48 58 523 53 41'
_publ_section_title
;\
A monoclinic polymorph of
di-\m-oxido-bis({2-[2-(methylamino)ethyliminomethyl]phenolato-\k^3^<i>N</i>,\
<i>N</i>',<i>O</i>}oxidovanadium(V))
;
loop_
    _publ_author_name
    _publ_author_address
    'Grzegorz Romanowski'
;
University of Gda\'nsk
Faculty of Chemistry
Sobieskiego 18/19
80-952 Gda\'nsk
Poland
;
    'Micha\/l Wera'
;
University of Gda\'nsk
Faculty of Chemistry
Sobieskiego 18/19
80-952 Gda\'nsk
Poland
;
    'Artur Sikorski'
;
University of Gda\'nsk
Faculty of Chemistry
Sobieskiego 18/19
80-952 Gda\'nsk
Poland
;
