# Supplementary material for: A monoclinic polymorph of di-μ-oxido-bis­({2-[2-(methyl­amino)ethyl­imino­methyl]phenolato-κ3 N,N′,O}oxidovanadium(V))
Source: Acta Crystallogr Sect E Struct Rep Online. 2008 Nov 13;64(Pt 12):m1548–9. doi: 10.1107/S160053680803328X (PMC2959960; doi:10.1107/S160053680803328X)
Supplement: Supplementary file 2 [file e-64-m1548-Isup2.hkl]

# 
# h,k,l, Fc-squared, Fo-squared, sigma(Fo-squared) and status flag 
# 
data_I
_shelx_title ' MW0007 in P2(1)/c' 
_shelx_refln_list_code          4 
_shelx_F_calc_maximum      130.59 
_exptl_crystal_F_000       536.00 
_reflns_d_resolution_high  0.8394 
 
loop_ 
 _symmetry_equiv_pos_as_xyz 
 'x, y, z' 
 '-x, y+1/2, -z+1/2' 
 '-x, -y, -z' 
 'x, -y-1/2, z-1/2' 
 
_cell_length_a     6.6801 
_cell_length_b    11.9955 
_cell_length_c    13.8643 
_cell_angle_alpha  90.000 
_cell_angle_beta   92.156 
_cell_angle_gamma  90.000 
 
_shelx_F_squared_multiplier     1.000 
 
loop_ 
 _refln_index_h 
 _refln_index_k 
 _refln_index_l 
 _refln_F_squared_calc 
 _refln_F_squared_meas 
 _refln_F_squared_sigma 
 _refln_observed_status 
   1   0   0     4335.74     4172.63     29.67 o 
   2   0   0    11092.52     9982.56     42.02 o 
   3   0   0     3649.05     3826.51     32.81 o 
   4   0   0      268.41      264.54     10.04 o 
   5   0   0      712.61      799.22     23.04 o 
   6   0   0        2.62        6.71      8.38 o 
   7   0   0        0.07       -1.42     10.35 o 
   1   1   0     2601.30     2372.61     38.42 o 
   2   1   0      915.63      886.35     19.86 o 
   3   1   0      638.81      618.11     12.00 o 
   4   1   0      416.49      419.72      7.43 o 
   5   1   0      161.77      163.40      7.29 o 
   6   1   0       13.44       17.76      5.93 o 
   7   1   0       68.15       89.13     12.13 o 
   0   2   0     1471.80     1650.07     17.09 o 
   1   2   0     1100.47     1176.43     11.36 o 
   2   2   0      986.87     1046.27     14.40 o 
   3   2   0     1598.24     1611.51     20.97 o 
   4   2   0        5.93        4.21      3.40 o 
   5   2   0      262.01      227.87     12.40 o 
   6   2   0       30.38       28.87      7.64 o 
   7   2   0        0.72       -3.92     11.44 o 
   1   3   0        8.46        5.76      4.63 o 
   2   3   0     3062.49     3106.98     37.49 o 
   3   3   0     2544.48     2693.20     45.02 o 
   4   3   0     1922.29     1950.08     43.72 o 
   5   3   0     1747.37     1971.73     59.68 o 
   6   3   0      213.39      183.01     13.41 o 
   7   3   0      187.32      159.93     23.39 o 
   0   4   0        9.63        5.83      8.06 o 
   1   4   0      857.57      673.54     18.11 o 
   2   4   0     2741.07     2706.08     37.24 o 
   3   4   0     1268.75     1253.74     31.80 o 
   4   4   0      440.05      425.71     11.47 o 
   5   4   0       11.05        9.30      3.93 o 
   6   4   0      251.63      257.85     11.70 o 
   7   4   0       17.59        9.48     15.12 o 
   1   5   0     2130.81     2234.72     29.85 o 
   2   5   0      255.26      244.15     10.60 o 
   3   5   0      871.18      981.38     22.61 o 
   4   5   0      143.79      142.09     17.48 o 
   5   5   0       12.26       17.62      7.70 o 
   6   5   0      128.79      134.32     14.10 o 
   7   5   0      233.60      267.58     23.65 o 
   0   6   0      430.80      378.52     16.84 o 
   1   6   0     1049.95      989.48     16.99 o 
   2   6   0      999.02     1025.69     19.28 o 
   3   6   0      236.85      244.55     19.16 o 
   4   6   0       46.96       35.33     14.74 o 
   5   6   0      127.49      104.39     12.48 o 
   6   6   0       20.79       29.56     16.12 o 
   7   6   0        3.20       -1.00     26.32 o 
   1   7   0        9.17        3.57      7.15 o 
   2   7   0        1.46        1.66      7.17 o 
   3   7   0       40.35       41.72     17.74 o 
   4   7   0      108.56       72.99     24.41 o 
   5   7   0       18.67       29.16     15.71 o 
   6   7   0      206.00      189.57     22.08 o 
   0   8   0      648.66      597.81     34.23 o 
   1   8   0     1563.08     1595.36     26.01 o 
   2   8   0     1754.74     1915.90     29.59 o 
   3   8   0      611.03      610.37     50.25 o 
   4   8   0      625.69      687.17     34.97 o 
   5   8   0      128.29      140.18     13.99 o 
   6   8   0       65.19       49.22     19.14 o 
   1   9   0       17.59        8.69     10.54 o 
   2   9   0       11.17        8.27     10.18 o 
   3   9   0        0.10       -5.96     15.37 o 
   4   9   0       13.09       11.25     15.98 o 
   5   9   0        6.18       12.44     16.84 o 
   6   9   0        0.54       20.77     19.68 o 
   0  10   0      643.54      618.37     36.50 o 
   1  10   0        0.19       -3.83     13.55 o 
   2  10   0       15.49        6.38     11.90 o 
   3  10   0       33.65       43.51     22.69 o 
   4  10   0       72.27       46.84     24.82 o 
   5  10   0        2.10        2.10     17.95 o 
   1  11   0        4.97        8.22     13.28 o 
   2  11   0       71.07       67.93     14.94 o 
   3  11   0       38.70       53.11     23.99 o 
   4  11   0      101.61       86.37     27.36 o 
   5  11   0      122.04      137.61     33.01 o 
   0  12   0      163.53      165.12     28.78 o 
   1  12   0      234.58      263.85     21.79 o 
   2  12   0       32.54       49.30     14.12 o 
   3  12   0        9.77       13.93     24.32 o 
   4  12   0      114.36      108.53     28.74 o 
   1  13   0        8.13       12.93     15.39 o 
   2  13   0       45.41       34.26     16.08 o 
   3  13   0        2.27       -1.32     24.60 o 
   0  14   0      181.20      153.43     32.29 o 
   1  14   0      128.76      121.21     20.63 o 
  -7   1   1       17.70       15.92     13.77 o 
  -6   1   1      473.35      496.80     12.11 o 
  -5   1   1      524.93      566.29     10.08 o 
  -4   1   1      612.29      598.37     11.92 o 
  -3   1   1      314.99      298.42      6.35 o 
  -2   1   1     4906.49     4808.93     40.03 o 
  -1   1   1    17054.88    16678.15    190.31 o 
   1   1   1     2035.99     2002.16     53.63 o 
   2   1   1      404.77      323.03      7.94 o 
   3   1   1      370.56      294.76      5.57 o 
   4   1   1       63.22       50.40      4.97 o 
   5   1   1       21.01       22.48      5.45 o 
   6   1   1        6.28        2.64      6.96 o 
   7   1   1        1.69        1.15      8.50 o 
  -7   2   1      149.60      150.31     18.22 o 
  -6   2   1      299.54      323.06      9.09 o 
  -5   2   1      331.11      336.38     11.91 o 
  -4   2   1      734.36      704.59     14.75 o 
  -3   2   1     2015.43     2122.64     49.50 o 
  -2   2   1     1608.05     1724.19     39.64 o 
  -1   2   1     3393.11     3301.74     21.18 o 
   0   2   1     3053.89     3108.83     42.77 o 
   1   2   1     2078.28     2062.50     24.20 o 
   2   2   1     1108.37     1023.72     16.84 o 
   3   2   1     3346.24     3294.15     56.43 o 
   4   2   1     2649.23     2769.74     27.80 o 
   5   2   1     1157.52     1279.37     18.55 o 
   6   2   1      195.70      203.05     12.64 o 
   7   2   1      220.40      263.35     26.27 o 
  -7   3   1       71.48       63.06     20.79 o 
  -6   3   1        7.93        6.98      4.91 o 
  -5   3   1       32.20       36.01      5.32 o 
  -4   3   1       17.25        9.92      4.84 o 
  -3   3   1     3218.84     3253.93     61.63 o 
  -2   3   1      530.09      489.48     12.28 o 
  -1   3   1      864.24      875.61     17.45 o 
   0   3   1    13608.66    12170.39     56.26 o 
   1   3   1      997.63      809.89     29.49 o 
   2   3   1     5583.89     5543.51     48.63 o 
   3   3   1      918.16      902.24     18.61 o 
   4   3   1      381.56      365.68      8.49 o 
   5   3   1        9.09       16.89      6.71 o 
   6   3   1       27.70       20.29      3.57 o 
   7   3   1       30.26       20.03     14.42 o 
  -7   4   1       17.92       32.89     17.42 o 
  -6   4   1      344.51      317.06     17.34 o 
  -5   4   1      228.80      208.92      9.72 o 
  -4   4   1      137.46      128.55      9.74 o 
  -3   4   1       73.86       72.42      5.51 o 
  -2   4   1       78.86       82.29      7.49 o 
  -1   4   1      973.52      984.32     15.38 o 
   0   4   1     1994.76     2050.40     21.90 o 
   1   4   1       71.74       69.24      6.84 o 
   2   4   1      144.15      138.56     11.49 o 
   3   4   1       57.89       54.02      9.61 o 
   4   4   1       47.46       32.83      8.44 o 
   5   4   1      109.15       83.88      5.27 o 
   6   4   1       15.08       12.62      8.65 o 
   7   4   1        3.17       18.79     16.39 o 
  -7   5   1       58.56       67.52     18.55 o 
  -6   5   1       31.88       23.07     15.03 o 
  -5   5   1      575.94      597.76     16.75 o 
  -4   5   1      823.04      895.47     45.42 o 
  -3   5   1     1948.44     2128.05     49.07 o 
  -2   5   1     1278.64     1181.69     17.04 o 
  -1   5   1     1557.55     1412.71     34.67 o 
   0   5   1     1150.18     1018.31     21.02 o 
   1   5   1     1287.43     1228.35     36.55 o 
   2   5   1     2530.17     2644.20     26.03 o 
   3   5   1        1.40        8.33      9.13 o 
   4   5   1      382.55      408.51     25.46 o 
   5   5   1       42.92       32.10      9.44 o 
   6   5   1       29.32       30.23     12.23 o 
   7   5   1        1.91       -1.45     17.76 o 
  -7   6   1      233.32      206.52     25.12 o 
  -6   6   1       21.80       28.70     17.89 o 
  -5   6   1       75.36      110.01     14.16 o 
  -4   6   1        6.50        9.07      8.12 o 
  -3   6   1      100.87       92.75     10.23 o 
  -2   6   1      428.57      418.91     12.63 o 
  -1   6   1      203.38      190.74      8.74 o 
   0   6   1       32.95       20.48      6.90 o 
   1   6   1      125.84      109.19     10.50 o 
   2   6   1     1272.57     1293.26     29.22 o 
   3   6   1      606.71      623.52     22.85 o 
   4   6   1      338.46      322.53     21.14 o 
   5   6   1      262.60      267.06     21.70 o 
   6   6   1      455.30      521.13     19.25 o 
   7   6   1      265.76      294.05     39.62 o 
  -6   7   1       96.22       89.78     19.71 o 
  -5   7   1        1.00        0.83     11.42 o 
  -4   7   1       40.99       47.21     14.25 o 
  -3   7   1       55.57       38.45     12.50 o 
  -2   7   1      178.05      163.13      9.02 o 
  -1   7   1       70.39       58.57      7.46 o 
   0   7   1      242.98      219.60      9.93 o 
   1   7   1      198.42      192.83     10.54 o 
   2   7   1      378.97      364.77     12.71 o 
   3   7   1      646.21      600.14     20.92 o 
   4   7   1       71.06       86.35     15.90 o 
   5   7   1        6.60       15.03     12.12 o 
   6   7   1       23.99       25.43     13.29 o 
  -6   8   1       17.52       13.63     17.78 o 
  -5   8   1        0.80        1.49     13.94 o 
  -4   8   1       19.02       10.06     12.43 o 
  -3   8   1       10.86        8.49     14.04 o 
  -2   8   1        1.06       -4.42      9.21 o 
  -1   8   1       61.49       59.34      9.59 o 
   0   8   1       18.61       18.66      8.41 o 
   1   8   1        0.33       -1.28      8.42 o 
   2   8   1       88.58       92.06     16.07 o 
   3   8   1        0.17        0.47      8.99 o 
   4   8   1       41.18       21.93     20.64 o 
   5   8   1       18.79       35.64     16.98 o 
   6   8   1       16.73       23.28     14.19 o 
  -6   9   1       15.51       -1.59     20.92 o 
  -5   9   1      137.80      152.61     19.48 o 
  -4   9   1      357.12      411.04     62.13 o 
  -3   9   1      571.24      609.27     28.41 o 
  -2   9   1      994.95     1055.35     25.14 o 
  -1   9   1      424.88      423.78     17.83 o 
   0   9   1      192.50      184.15     16.25 o 
   1   9   1      665.96      708.16     28.81 o 
   2   9   1      579.47      583.40     20.49 o 
   3   9   1      423.54      392.10     35.40 o 
   4   9   1      187.51      132.74     27.07 o 
   5   9   1      116.46       83.12     26.66 o 
   6   9   1        0.35        5.73     16.21 o 
  -5  10   1      133.19      162.60     24.97 o 
  -4  10   1        0.46        8.96     24.29 o 
  -3  10   1        0.16        6.11     19.61 o 
  -2  10   1        0.40       -1.61     12.08 o 
  -1  10   1      154.14      154.87     16.89 o 
   0  10   1        5.63       10.19     13.65 o 
   1  10   1       69.20       68.88     14.24 o 
   2  10   1       63.17       43.74     12.22 o 
   3  10   1       82.32       74.53     12.46 o 
   4  10   1       86.10       77.26     26.86 o 
   5  10   1       55.84       68.19     28.33 o 
  -5  11   1       71.80       65.82     22.26 o 
  -4  11   1       51.34       51.10     27.39 o 
  -3  11   1        2.34        0.46     22.99 o 
  -2  11   1      139.00      139.35     16.86 o 
  -1  11   1      297.82      327.23     21.61 o 
   0  11   1      252.99      263.74     20.77 o 
   1  11   1       39.53       51.11     14.26 o 
   2  11   1       33.30       21.71     12.84 o 
   3  11   1        0.06        1.04     11.58 o 
   4  11   1        1.83       13.69     24.67 o 
   5  11   1        4.94       11.80     28.16 o 
  -4  12   1       34.85       48.06     22.53 o 
  -3  12   1        5.23        9.76     25.21 o 
  -2  12   1       53.41       29.28     14.55 o 
  -1  12   1        8.25        1.78     15.07 o 
   0  12   1       23.79       15.35     15.19 o 
   1  12   1       35.63       32.14     15.11 o 
   2  12   1       29.43       21.88     13.66 o 
   3  12   1        7.06        8.09     12.15 o 
   4  12   1       30.63       27.43     28.90 o 
  -3  13   1       22.81       43.51     25.95 o 
  -2  13   1      160.88      135.82     19.46 o 
  -1  13   1      328.05      368.27     30.08 o 
   0  13   1       90.90       85.28     22.78 o 
   1  13   1      110.77       97.40     18.28 o 
   2  13   1        8.38       18.35     14.61 o 
   3  13   1       47.09       48.90     26.97 o 
  -1  14   1       37.96       34.48     17.68 o 
   0  14   1       40.05       42.73     18.92 o 
   1  14   1       10.77       14.19     17.18 o 
  -7   0   2      266.37      233.15     40.16 o 
  -6   0   2     1030.95     1054.07     83.11 o 
  -5   0   2     1474.40     1503.50     27.52 o 
  -4   0   2      197.01      142.25      7.76 o 
  -3   0   2     5828.79     6048.15     54.94 o 
  -2   0   2     2408.37     2241.80     38.59 o 
  -1   0   2     4008.81     4391.55     83.25 o 
   1   0   2     8873.58     7897.11     51.17 o 
   2   0   2     2274.92     1921.16     20.97 o 
   3   0   2      186.18      156.46     11.51 o 
   4   0   2       91.05       80.35      7.03 o 
   5   0   2      120.21      115.96      9.00 o 
   6   0   2      391.28      391.38     55.50 o 
   7   0   2       83.86       86.23     17.62 o 
  -7   1   2       64.80       70.08     11.20 o 
  -6   1   2       20.68       19.39      8.77 o 
  -5   1   2       13.39        7.11      4.45 o 
  -4   1   2        3.84        7.65      5.40 o 
  -3   1   2       25.27       13.56      3.38 o 
  -2   1   2     3098.48     3285.87     40.21 o 
  -1   1   2      560.71      547.96     10.37 o 
   0   1   2      714.94      929.78     21.53 o 
   1   1   2      459.46      492.35     21.44 o 
   2   1   2      221.56      207.87      7.01 o 
   3   1   2      794.16      732.81     16.72 o 
   4   1   2      874.81      907.43     15.90 o 
   5   1   2      246.42      248.33     10.11 o 
   6   1   2      259.24      232.22     10.75 o 
   7   1   2       22.50       26.02     11.13 o 
  -7   2   2        2.16        0.04     13.40 o 
  -6   2   2      190.47      172.10     11.55 o 
  -5   2   2      164.63      130.00      8.28 o 
  -4   2   2      159.43      153.86     11.16 o 
  -3   2   2      156.10      150.79      7.56 o 
  -2   2   2       36.42       44.13      5.77 o 
  -1   2   2     2226.57     2405.38     26.88 o 
   0   2   2     7290.80     7594.92     66.32 o 
   1   2   2      241.86      205.58     16.03 o 
   2   2   2      174.72      155.76      8.55 o 
   3   2   2     1403.70     1385.36     34.19 o 
   4   2   2       65.60       64.80      4.83 o 
   5   2   2      197.22      197.07     10.44 o 
   6   2   2      331.75      320.91     12.97 o 
   7   2   2       13.49       13.00     10.12 o 
  -7   3   2       91.28       69.92     16.08 o 
  -6   3   2      153.31      137.99      6.66 o 
  -5   3   2       80.08       69.60      5.25 o 
  -4   3   2      331.96      321.34      9.29 o 
  -3   3   2        3.37        2.64      3.06 o 
  -2   3   2      296.34      283.73     11.26 o 
  -1   3   2      929.34      938.92     13.84 o 
   0   3   2     9589.46     9721.22    205.66 o 
   1   3   2        6.26       12.48      7.96 o 
   2   3   2     1159.41     1082.46     19.16 o 
   3   3   2     1130.65     1060.49     22.17 o 
   4   3   2     1324.87     1342.49     21.58 o 
   5   3   2      493.89      552.67     12.48 o 
   6   3   2      153.10      153.53     14.86 o 
   7   3   2       59.53       66.09     15.82 o 
  -7   4   2      145.74      165.58     21.67 o 
  -6   4   2      401.56      391.50     30.20 o 
  -5   4   2      630.28      718.60     14.56 o 
  -4   4   2     1405.69     1510.32     29.46 o 
  -3   4   2     1699.20     1730.17     23.47 o 
  -2   4   2      927.99      839.36     15.18 o 
  -1   4   2     3385.81     3137.65     92.66 o 
   0   4   2     3177.85     3044.90     34.51 o 
   1   4   2     1320.86     1230.11     47.96 o 
   2   4   2      953.61      928.24     23.93 o 
   3   4   2      834.25      754.16     19.80 o 
   4   4   2      268.04      284.06      9.75 o 
   5   4   2        1.81        2.35      4.66 o 
   6   4   2       23.49       23.48      7.67 o 
   7   4   2       67.54       68.81     18.25 o 
  -7   5   2       46.23       45.25     18.78 o 
  -6   5   2        9.70        1.74      5.27 o 
  -5   5   2        1.08        4.09      9.02 o 
  -4   5   2        2.53        2.80      4.72 o 
  -3   5   2       25.96       23.36      5.68 o 
  -2   5   2      327.20      339.63     12.37 o 
  -1   5   2     2396.52     2428.20     33.67 o 
   0   5   2      372.64      408.74     16.86 o 
   1   5   2      280.01      248.53     14.65 o 
   2   5   2     1808.74     1814.00     29.04 o 
   3   5   2      510.66      398.21     29.30 o 
   4   5   2      788.58      823.98     17.37 o 
   5   5   2      269.37      286.26     11.96 o 
   6   5   2      326.98      333.40     27.77 o 
   7   5   2      217.56      237.73     24.51 o 
  -7   6   2        4.62      -12.82     20.20 o 
  -6   6   2        6.41        4.99     16.99 o 
  -5   6   2       88.65      108.24     10.56 o 
  -4   6   2      256.20      256.64     10.11 o 
  -3   6   2       26.60       25.39      7.03 o 
  -2   6   2      503.75      517.00     14.00 o 
  -1   6   2      542.70      533.13     18.15 o 
   0   6   2        0.45        0.71      7.01 o 
   1   6   2      250.21      200.66     11.71 o 
   2   6   2      229.64      253.57     22.32 o 
   3   6   2        9.94       14.32      4.79 o 
   4   6   2        2.73       -3.22     13.96 o 
   5   6   2        1.54        4.98      9.08 o 
   6   6   2        1.20        1.73     13.76 o 
   7   6   2        0.01        4.49     17.28 o 
  -6   7   2       73.00       78.00     20.11 o 
  -5   7   2       75.65       74.98     11.80 o 
  -4   7   2       14.11       17.71     19.27 o 
  -3   7   2       59.17       55.63      8.43 o 
  -2   7   2        1.39        1.71      8.52 o 
  -1   7   2      168.15      172.03      9.48 o 
   0   7   2       41.39       34.26      8.09 o 
   1   7   2     1097.30     1118.92     35.03 o 
   2   7   2     1847.35     2021.27     47.62 o 
   3   7   2      225.31      205.80     12.20 o 
   4   7   2      218.96      180.59     19.72 o 
   5   7   2       93.15      106.84     15.71 o 
   6   7   2      184.53      210.41     15.15 o 
  -6   8   2        2.72        4.35     17.75 o 
  -5   8   2      259.23      281.81     25.97 o 
  -4   8   2      255.10      276.96     17.47 o 
  -3   8   2     1004.60     1115.76     25.50 o 
  -2   8   2     1065.86     1164.66     27.19 o 
  -1   8   2      854.63      805.72     23.75 o 
   0   8   2     1544.10     1594.66     25.67 o 
   1   8   2      507.57      472.38     21.89 o 
   2   8   2     1415.49     1540.32     36.32 o 
   3   8   2      326.68      343.16     15.80 o 
   4   8   2       85.19       83.09     17.66 o 
   5   8   2       27.09       25.80     14.20 o 
   6   8   2       20.45       34.80     15.40 o 
  -6   9   2        1.68       -2.42     20.63 o 
  -5   9   2        2.65        2.19     16.14 o 
  -4   9   2       28.11       29.47     13.40 o 
  -3   9   2       28.49       29.87     15.40 o 
  -2   9   2      143.34      105.19     14.63 o 
  -1   9   2       22.85       14.99      9.79 o 
   0   9   2      304.65      311.02     21.56 o 
   1   9   2        2.06        3.44     12.01 o 
   2   9   2        1.60        3.12     11.25 o 
   3   9   2       82.56       62.65     11.35 o 
   4   9   2       69.86       52.99     17.64 o 
   5   9   2       27.01       20.20     18.71 o 
   6   9   2       37.52       22.90     21.37 o 
  -5  10   2        1.91        3.93     19.47 o 
  -4  10   2      102.88       75.57     20.72 o 
  -3  10   2      124.96      139.25     20.36 o 
  -2  10   2      102.06      111.34     26.27 o 
  -1  10   2       68.04       71.22     14.70 o 
   0  10   2        8.06       10.84     13.51 o 
   1  10   2        7.18        4.31     13.17 o 
   2  10   2       27.84       28.58     12.24 o 
   3  10   2        8.44        9.10     10.82 o 
   4  10   2       22.33       26.46     22.36 o 
   5  10   2        0.08        2.46     19.18 o 
  -5  11   2       64.69       58.88     23.25 o 
  -4  11   2        3.74        3.62     18.28 o 
  -3  11   2       12.30        5.94     22.73 o 
  -2  11   2       14.43       14.18     19.89 o 
  -1  11   2      132.96       87.00     16.71 o 
   0  11   2      137.37      126.66     17.23 o 
   1  11   2      180.47      156.00     17.29 o 
   2  11   2      223.07      192.49     17.61 o 
   3  11   2      155.52      146.13     15.71 o 
   4  11   2      146.81       94.49     29.51 o 
  -4  12   2      200.70      239.42     86.62 o 
  -3  12   2       87.15       81.06     27.91 o 
  -2  12   2      419.73      487.78     40.88 o 
  -1  12   2      223.70      237.46     32.73 o 
   0  12   2       84.86       78.08     17.12 o 
   1  12   2      101.74       81.32     17.07 o 
   2  12   2       18.90       22.19     13.87 o 
   3  12   2        0.38        2.70     12.16 o 
   4  12   2        0.99       -3.26     24.06 o 
  -3  13   2        0.04        0.66     20.19 o 
  -2  13   2       22.72       12.67     24.32 o 
  -1  13   2       26.63       34.37     17.02 o 
   0  13   2       38.27       24.99     16.89 o 
   1  13   2        0.10        8.74     14.22 o 
   2  13   2        9.68       21.38     14.22 o 
   3  13   2       20.01       28.71     23.48 o 
  -1  14   2        8.73        9.19     16.55 o 
   0  14   2       69.63       65.25     37.42 o 
   1  14   2       45.18       44.98     19.08 o 
  -7   1   3      255.69      217.11     18.55 o 
  -6   1   3      739.65      679.41     19.89 o 
  -5   1   3     1075.04     1190.93     47.85 o 
  -4   1   3      784.37      822.93     15.26 o 
  -3   1   3     1106.20     1129.02     12.56 o 
  -2   1   3      304.58      369.92      8.82 o 
  -1   1   3        1.54        0.63      5.32 o 
   0   1   3     4013.87     4627.04     51.81 o 
   1   1   3      540.54      494.38     11.45 o 
   2   1   3      368.16      326.62      7.02 o 
   3   1   3      156.96      167.66      7.50 o 
   4   1   3       54.27       49.67      3.76 o 
   5   1   3      469.85      453.16     19.27 o 
   6   1   3        5.45        8.75      8.58 o 
   7   1   3        9.52       18.34     11.23 o 
  -7   2   3       75.60       77.01     16.62 o 
  -6   2   3       21.75       19.15      6.28 o 
  -5   2   3       21.51       20.35      7.04 o 
  -4   2   3       53.37       46.66      5.97 o 
  -3   2   3      953.44     1025.90     20.43 o 
  -2   2   3     1934.68     1997.77     17.88 o 
  -1   2   3     6093.74     6660.48     32.38 o 
   0   2   3      401.85      435.64     35.97 o 
   1   2   3      278.17      284.53     11.16 o 
   2   2   3     1404.14     1270.10     33.02 o 
   3   2   3      829.12      739.77     11.15 o 
   4   2   3     2189.68     2345.99     27.42 o 
   5   2   3      342.91      339.09     11.50 o 
   6   2   3      781.02      929.76     21.30 o 
   7   2   3       65.23       75.84     12.96 o 
  -7   3   3      126.12      101.05     18.35 o 
  -6   3   3      128.92      110.16      8.50 o 
  -5   3   3      173.45      160.54     10.66 o 
  -4   3   3      182.10      157.47      9.08 o 
  -3   3   3      818.87      808.46     14.26 o 
  -2   3   3      747.27      724.04     13.36 o 
  -1   3   3     2883.06     3162.89     36.26 o 
   0   3   3      322.48      325.59     20.11 o 
   1   3   3      779.40      765.54     20.07 o 
   2   3   3      721.20      724.64     23.92 o 
   3   3   3     1641.38     1819.64     22.01 o 
   4   3   3       88.44       79.41      5.93 o 
   5   3   3       78.85       57.94      7.15 o 
   6   3   3       38.77       39.60      7.43 o 
   7   3   3       92.68      102.55     13.55 o 
  -7   4   3        1.24        3.37     18.45 o 
  -6   4   3       52.03       43.93      5.34 o 
  -5   4   3       58.69       53.49      7.99 o 
  -4   4   3       66.73       70.53      8.76 o 
  -3   4   3       61.27       62.12      6.29 o 
  -2   4   3       74.69       76.85      7.91 o 
  -1   4   3     6592.11     7190.39     57.84 o 
   0   4   3      703.44      772.23     28.96 o 
   1   4   3       25.65       21.85      9.26 o 
   2   4   3       45.84       34.25      8.88 o 
   3   4   3      323.56      368.61     11.98 o 
   4   4   3      154.30      154.25      8.72 o 
   5   4   3       33.56       28.05      5.89 o 
   6   4   3        3.42        1.38      8.87 o 
   7   4   3        0.13        5.04     16.84 o 
  -7   5   3       73.20       67.38     20.73 o 
  -6   5   3      331.00      337.66     13.21 o 
  -5   5   3      398.29      427.12     11.24 o 
  -4   5   3      868.77      908.36     25.82 o 
  -3   5   3     1563.44     1627.01     36.87 o 
  -2   5   3      964.89      947.52     28.31 o 
  -1   5   3     3778.87     3613.19    100.46 o 
   0   5   3       14.39       13.17      7.85 o 
   1   5   3      565.90      578.81     20.90 o 
   2   5   3        1.80        1.52      8.95 o 
   3   5   3      144.60      148.84      6.23 o 
   4   5   3        0.24        2.70      8.12 o 
   5   5   3      153.10      165.20      9.54 o 
   6   5   3        8.91       17.74      8.94 o 
   7   5   3       29.89       47.11     18.52 o 
  -7   6   3       26.65       21.59     19.62 o 
  -6   6   3      183.05      174.16     23.29 o 
  -5   6   3       14.62       10.12      7.24 o 
  -4   6   3       31.96       23.39      7.20 o 
  -3   6   3      156.79      141.06     10.72 o 
  -2   6   3       18.47       17.94      8.85 o 
  -1   6   3      622.58      658.10     21.36 o 
   0   6   3     2955.29     2740.23     51.68 o 
   1   6   3     1767.24     1710.34     38.58 o 
   2   6   3     2465.76     2418.96     33.15 o 
   3   6   3     1021.19     1103.86     27.80 o 
   4   6   3      574.38      574.71     29.39 o 
   5   6   3      396.06      419.62     24.20 o 
   6   6   3      237.08      291.15     23.17 o 
   7   6   3       80.33       90.80     22.29 o 
  -6   7   3       16.20       33.39     24.44 o 
  -5   7   3      160.08      156.87      8.30 o 
  -4   7   3      150.35      152.30     11.34 o 
  -3   7   3      462.69      479.51     14.46 o 
  -2   7   3      178.32      174.34     10.65 o 
  -1   7   3      382.97      387.06     20.59 o 
   0   7   3      402.31      402.63     14.51 o 
   1   7   3      211.34      175.05     10.17 o 
   2   7   3      204.23      206.14     11.53 o 
   3   7   3       54.93       45.48      7.77 o 
   4   7   3       10.91       12.18     13.23 o 
   5   7   3        7.76       11.10     11.19 o 
   6   7   3       24.72       19.71     14.81 o 
  -6   8   3       63.65       52.15     21.30 o 
  -5   8   3       18.26       21.48     15.14 o 
  -4   8   3       19.85       15.99      9.80 o 
  -3   8   3        6.57       14.16     10.02 o 
  -2   8   3       69.79       51.32     10.71 o 
  -1   8   3       11.07       15.60      9.08 o 
   0   8   3      141.13      116.46     10.89 o 
   1   8   3     1292.31     1330.76     22.20 o 
   2   8   3      431.22      436.48     17.79 o 
   3   8   3       70.64       66.19      9.64 o 
   4   8   3        6.60       21.32     13.68 o 
   5   8   3       10.11        0.88     14.24 o 
   6   8   3        1.18      -14.14     16.10 o 
  -6   9   3        5.07       11.89     21.04 o 
  -5   9   3      150.66      160.90     20.51 o 
  -4   9   3      418.67      483.56     21.69 o 
  -3   9   3      352.31      372.99     17.88 o 
  -2   9   3     1570.11     1732.72     35.31 o 
  -1   9   3      512.19      504.15     17.88 o 
   0   9   3      389.59      370.94     26.07 o 
   1   9   3      274.50      261.19     18.31 o 
   2   9   3       18.85       15.57     10.03 o 
   3   9   3       74.75       57.40      9.67 o 
   4   9   3        0.21        1.60     14.51 o 
   5   9   3       40.22       47.61     16.28 o 
  -5  10   3       18.31       22.75     18.45 o 
  -4  10   3        0.24       -1.76     18.09 o 
  -3  10   3       10.66        6.60     12.23 o 
  -2  10   3      410.78      449.20     35.38 o 
  -1  10   3      354.81      331.77     21.19 o 
   0  10   3      550.27      509.59     24.60 o 
   1  10   3      335.02      341.58     21.48 o 
   2  10   3      453.13      460.84     29.54 o 
   3  10   3      498.74      518.43     33.24 o 
   4  10   3      251.27      290.49     24.49 o 
   5  10   3      148.32      187.57     72.44 o 
  -4  11   3        0.70       -5.56     21.60 o 
  -3  11   3      103.99       76.87     20.27 o 
  -2  11   3       21.78        8.30     17.84 o 
  -1  11   3        6.85        7.14     14.39 o 
   0  11   3       69.99       49.64     15.24 o 
   1  11   3        8.77       26.52     13.45 o 
   2  11   3       22.55       10.38     13.32 o 
   3  11   3       16.07       16.80     12.08 o 
   4  11   3        0.07       -0.62     19.99 o 
  -4  12   3        8.03        3.78     20.54 o 
  -3  12   3       14.60       20.28     21.43 o 
  -2  12   3        0.77        3.73     18.59 o 
  -1  12   3       12.62        4.54     14.96 o 
   0  12   3       21.16       29.65     15.57 o 
   1  12   3       30.58       28.43     15.05 o 
   2  12   3       34.09       32.21     14.35 o 
   3  12   3       86.89       83.93     21.12 o 
   4  12   3        5.16       25.01     20.22 o 
  -3  13   3      186.91      235.87     34.92 o 
  -2  13   3      153.78      180.28     46.70 o 
  -1  13   3      124.72      151.35     29.76 o 
   0  13   3      178.00      197.05     21.98 o 
   1  13   3       80.07       66.67     17.43 o 
   2  13   3       20.39       15.13     14.35 o 
   0  14   3       39.13       47.69     18.68 o 
  -7   0   4      580.62      541.54     28.50 o 
  -6   0   4      598.01      636.54     45.80 o 
  -5   0   4      947.82      989.95     28.17 o 
  -4   0   4      975.44     1042.76     19.15 o 
  -3   0   4      764.52      963.24     24.39 o 
  -2   0   4      392.00      463.44     12.89 o 
  -1   0   4        6.06       10.73      5.20 o 
   0   0   4       32.18       24.89      7.22 o 
   1   0   4     1157.29     1001.41     25.14 o 
   2   0   4      201.01      179.24     29.90 o 
   3   0   4      584.49      677.18     12.57 o 
   4   0   4       22.89       10.13      5.38 o 
   5   0   4      728.85      731.92     67.10 o 
   6   0   4       60.53       85.65     18.38 o 
   7   0   4       60.21       91.68     19.58 o 
  -7   1   4        4.29        6.32     10.90 o 
  -6   1   4        0.22        3.59      7.48 o 
  -5   1   4       23.39       29.49      7.02 o 
  -4   1   4      203.98      214.24      6.69 o 
  -3   1   4     1363.77     1484.06     13.72 o 
  -2   1   4     2159.86     2299.99     30.99 o 
  -1   1   4     4411.46     4961.92     60.53 o 
   0   1   4     2757.16     3091.76     22.60 o 
   1   1   4     2597.83     2357.91     48.10 o 
   2   1   4     1058.54      900.81     22.81 o 
   3   1   4     2263.94     2303.47     40.16 o 
   4   1   4      578.76      515.34     11.56 o 
   5   1   4      244.77      223.10     12.12 o 
   6   1   4      556.46      547.90     15.50 o 
   7   1   4        8.81        4.30     11.62 o 
  -7   2   4        8.32       10.75     13.62 o 
  -6   2   4      107.18      100.41     12.12 o 
  -5   2   4       72.18       70.25      7.34 o 
  -4   2   4      415.41      414.65      9.33 o 
  -3   2   4      139.70      138.53      6.98 o 
  -2   2   4       27.14       23.39      4.36 o 
  -1   2   4     1244.74     1389.48     18.33 o 
   0   2   4     1301.14     1450.43     24.26 o 
   1   2   4     1048.88     1047.73     20.19 o 
   2   2   4     1119.52     1163.88     66.35 o 
   3   2   4       40.95       32.21      5.56 o 
   4   2   4        0.21        3.83      5.02 o 
   5   2   4        0.79        0.94      4.30 o 
   6   2   4       11.69        8.90      5.95 o 
   7   2   4        0.00        3.25     12.14 o 
  -7   3   4       22.65       21.38     19.31 o 
  -6   3   4       93.42       79.09     11.35 o 
  -5   3   4       70.22       61.98      8.62 o 
  -4   3   4        0.17        3.25      6.75 o 
  -3   3   4     1127.60     1198.58     16.55 o 
  -2   3   4      616.30      608.21     10.54 o 
  -1   3   4      174.32      165.18     11.54 o 
   0   3   4       13.19       38.81      9.69 o 
   1   3   4       62.68       91.09     12.72 o 
   2   3   4        3.80        0.25      8.06 o 
   3   3   4      108.86      102.99      8.54 o 
   4   3   4      413.71      395.12     10.97 o 
   5   3   4      338.14      333.67      9.96 o 
   6   3   4      220.93      238.54     12.49 o 
   7   3   4       40.65       44.07     13.72 o 
  -7   4   4      303.98      323.95     60.11 o 
  -6   4   4      556.32      561.55     21.17 o 
  -5   4   4      914.77      982.15     21.60 o 
  -4   4   4     1957.92     2158.93     26.96 o 
  -3   4   4     4455.34     4914.95     51.34 o 
  -2   4   4     1740.87     1779.53     27.17 o 
  -1   4   4     2506.57     2638.36     31.28 o 
   0   4   4      146.81      134.54     12.47 o 
   1   4   4       90.10       72.05     17.94 o 
   2   4   4      164.32      147.58     11.77 o 
   3   4   4        6.66        3.25      6.99 o 
   4   4   4      199.58      223.80      8.20 o 
   5   4   4      102.67       98.30      8.62 o 
   6   4   4      169.76      189.20     13.25 o 
   7   4   4       45.43       52.31     25.09 o 
  -7   5   4       45.44       49.67     20.48 o 
  -6   5   4        8.29        7.72      8.40 o 
  -5   5   4      142.68      114.75     10.81 o 
  -4   5   4      163.76      165.34     11.56 o 
  -3   5   4      380.89      378.43     12.76 o 
  -2   5   4       54.62       50.54      7.84 o 
  -1   5   4       40.50       26.98      8.66 o 
   0   5   4     1440.11     1525.02     30.99 o 
   1   5   4        5.33        4.17     10.35 o 
   2   5   4      320.02      285.29     15.38 o 
   3   5   4      154.53      136.27      9.71 o 
   4   5   4       44.80       33.94      9.71 o 
   5   5   4       21.74       21.16      6.61 o 
   6   5   4       30.90       35.71     13.77 o 
   7   5   4       13.75       16.29     17.89 o 
  -7   6   4        5.53        6.46     20.46 o 
  -6   6   4       29.71       10.05     11.52 o 
  -5   6   4        0.16       -1.23      9.60 o 
  -4   6   4       28.00       24.79     12.28 o 
  -3   6   4       90.73       92.22     10.37 o 
  -2   6   4      268.91      262.51     16.85 o 
  -1   6   4      880.09      830.51     30.32 o 
   0   6   4      468.86      477.09     22.94 o 
   1   6   4        5.86        2.30     10.74 o 
   2   6   4        2.62      -10.71     10.71 o 
   3   6   4        0.05       -1.45     11.55 o 
   4   6   4        6.81        2.56     10.71 o 
   5   6   4        0.30        1.13      7.76 o 
   6   6   4        0.10       -2.26     13.58 o 
  -6   7   4       41.84       51.60     21.29 o 
  -5   7   4        6.07        2.26     14.29 o 
  -4   7   4      205.13      211.27     11.95 o 
  -3   7   4        1.38        6.04     10.43 o 
  -2   7   4      278.28      287.93     14.82 o 
  -1   7   4     1806.46     1890.22     34.20 o 
   0   7   4     2412.79     2460.65     53.71 o 
   1   7   4     4056.39     4211.52     46.80 o 
   2   7   4     1992.12     2132.93     37.74 o 
   3   7   4     1102.04     1194.25     23.25 o 
   4   7   4      549.08      569.64     23.87 o 
   5   7   4       95.50      103.61     16.02 o 
   6   7   4       13.07       11.66     15.30 o 
  -6   8   4      122.75      143.65     25.83 o 
  -5   8   4      211.45      199.83     27.30 o 
  -4   8   4       92.87       98.83     11.91 o 
  -3   8   4     1019.05     1077.16     24.69 o 
  -2   8   4      325.42      345.06     23.19 o 
  -1   8   4      661.33      617.88     26.97 o 
   0   8   4        9.28       12.29      8.94 o 
   1   8   4       87.08       68.54     10.56 o 
   2   8   4        7.07        5.04      8.81 o 
   3   8   4       32.96       33.05      9.12 o 
   4   8   4       11.51        3.54      4.19 o 
   5   8   4      108.69      102.44     17.44 o 
   6   8   4       32.46       19.28     16.52 o 
  -5   9   4        4.39        0.33     16.74 o 
  -4   9   4       23.30       24.88     12.12 o 
  -3   9   4      230.79      239.64     16.32 o 
  -2   9   4      512.45      503.35     20.11 o 
  -1   9   4      140.66      137.30     13.93 o 
   0   9   4      246.25      218.57     15.96 o 
   1   9   4      164.51      150.18     12.90 o 
   2   9   4      394.73      393.75     16.63 o 
   3   9   4       76.73       72.26     10.31 o 
   4   9   4      137.31      127.01     18.16 o 
   5   9   4       39.10       47.85     17.16 o 
  -5  10   4       11.01       17.79     18.02 o 
  -4  10   4      120.46      119.09     23.66 o 
  -3  10   4      230.07      257.05     24.34 o 
  -2  10   4      606.51      549.23     54.14 o 
  -1  10   4      202.79      178.84     20.76 o 
   0  10   4       17.02       17.21     12.08 o 
   1  10   4        0.06        1.49     11.87 o 
   2  10   4        0.93        1.93      9.83 o 
   3  10   4        1.73       -4.96      9.43 o 
   4  10   4       29.11       45.10     16.76 o 
   5  10   4      120.93      124.24     20.34 o 
  -4  11   4        1.18        6.33     20.03 o 
  -3  11   4       46.68       41.28     20.59 o 
  -2  11   4      112.10      104.99     25.43 o 
  -1  11   4      117.80      126.04     21.11 o 
   0  11   4      144.96      144.37     16.78 o 
   1  11   4      304.25      327.57     23.84 o 
   2  11   4      433.67      447.91     21.76 o 
   3  11   4      136.95      134.82     19.90 o 
   4  11   4       92.98      100.27     20.17 o 
  -3  12   4      156.89      169.56     27.60 o 
  -2  12   4       61.62       50.91     21.78 o 
  -1  12   4      213.00      229.55     24.93 o 
   0  12   4      190.10      189.13     18.96 o 
   1  12   4       97.75       94.25     16.41 o 
   2  12   4        2.58       -4.44     12.44 o 
   3  12   4       38.82       40.86     23.32 o 
  -2  13   4        1.16       17.90     20.40 o 
  -1  13   4        0.22        0.54     19.37 o 
   0  13   4        8.55        4.86     19.23 o 
   1  13   4        0.87        0.22     15.02 o 
   2  13   4        0.10        2.64     14.58 o 
  -7   1   5      183.84      166.28     18.59 o 
  -6   1   5      199.12      188.45     14.31 o 
  -5   1   5      588.49      574.54     19.14 o 
  -4   1   5      274.07      286.75      7.76 o 
  -3   1   5        3.97        1.14      5.82 o 
  -2   1   5        3.07        0.62      5.12 o 
  -1   1   5      345.30      338.92     11.64 o 
   0   1   5      804.34      913.25     18.78 o 
   1   1   5       96.59       87.58      5.52 o 
   2   1   5       33.21       33.38      6.08 o 
   3   1   5        2.28       -3.11      4.86 o 
   4   1   5      172.26      145.28      8.03 o 
   5   1   5       30.60       28.30      4.00 o 
   6   1   5       37.48       47.43     12.39 o 
   7   1   5       44.09       58.85     14.39 o 
  -7   2   5       30.29       24.75     13.58 o 
  -6   2   5       32.45       26.06     12.03 o 
  -5   2   5       83.99       84.30      7.26 o 
  -4   2   5      398.33      395.27      9.83 o 
  -3   2   5     2339.72     2427.79     48.87 o 
  -2   2   5     1160.57     1184.76     15.32 o 
  -1   2   5     2947.92     3244.11     55.01 o 
   0   2   5     7273.03     7825.69     48.67 o 
   1   2   5     1260.65     1214.14     14.97 o 
   2   2   5      432.90      305.15     12.36 o 
   3   2   5     2250.20     2385.78     46.41 o 
   4   2   5      234.69      245.61     11.52 o 
   5   2   5      854.89      862.09     20.92 o 
   6   2   5      220.18      210.70     12.86 o 
   7   2   5        9.83        7.68     12.90 o 
  -7   3   5      143.99      147.51     23.34 o 
  -6   3   5      220.96      204.46     13.14 o 
  -5   3   5      133.61      127.01      9.88 o 
  -4   3   5     1479.66     1653.68     36.24 o 
  -3   3   5      530.17      478.77     13.80 o 
  -2   3   5       94.47       83.04      6.33 o 
  -1   3   5      533.02      608.77     13.68 o 
   0   3   5     1623.90     1841.07     29.45 o 
   1   3   5      456.34      448.11     18.75 o 
   2   3   5       18.41       13.88      8.19 o 
   3   3   5       24.79       21.01      9.43 o 
   4   3   5      227.51      223.65     12.08 o 
   5   3   5      105.93       97.94      8.12 o 
   6   3   5      141.24      146.98     14.65 o 
   7   3   5       14.57       27.82     14.83 o 
  -7   4   5       65.65       52.45     23.05 o 
  -6   4   5        0.01       -5.28      9.53 o 
  -5   4   5        1.70        1.46      8.35 o 
  -4   4   5        8.07        2.19     11.09 o 
  -3   4   5      453.83      480.89     16.99 o 
  -2   4   5       54.30       59.77      7.03 o 
  -1   4   5      991.38     1196.43     21.98 o 
   0   4   5      235.74      229.13     12.31 o 
   1   4   5        1.23        8.23     16.68 o 
   2   4   5        7.40        9.82     10.59 o 
   3   4   5       10.25        6.03      8.46 o 
   4   4   5      135.49      119.00      7.49 o 
   5   4   5      603.43      617.44     19.54 o 
   6   4   5       22.16       42.11     28.96 o 
   7   4   5        0.99       11.16     25.59 o 
  -7   5   5       87.03       90.48     32.15 o 
  -6   5   5      204.55      172.32     24.14 o 
  -5   5   5      284.75      290.03     18.78 o 
  -4   5   5      353.28      359.33     18.01 o 
  -3   5   5      781.64      813.24     19.93 o 
  -2   5   5      726.39      759.30     21.62 o 
  -1   5   5       97.75       98.14     13.24 o 
   0   5   5      406.66      364.25     27.44 o 
   2   5   5      205.69      197.54     16.62 o 
   3   5   5       60.96       57.22      8.97 o 
   4   5   5      107.60       99.91      7.62 o 
   5   5   5       87.99       62.66     17.72 o 
   6   5   5      168.03      193.36     21.71 o 
  -6   6   5       14.14       15.67     18.65 o 
  -5   6   5      294.12      303.31     18.46 o 
  -4   6   5      141.68      143.01     12.54 o 
  -3   6   5     1216.68     1324.51     30.09 o 
  -2   6   5     1288.04     1250.08     24.39 o 
  -1   6   5     2652.92     2731.84     39.30 o 
   0   6   5      416.74      370.01     22.50 o 
   1   6   5     1881.73     2021.44     34.92 o 
   2   6   5     1523.47     1573.60     27.59 o 
   3   6   5      563.45      592.05     23.89 o 
   4   6   5      184.81      187.86     11.38 o 
   5   6   5        1.85        1.11      6.63 o 
   6   6   5       56.70       74.07     18.97 o 
  -6   7   5      180.30      173.47     25.77 o 
  -5   7   5       60.24       73.09     15.45 o 
  -4   7   5      271.28      257.63     26.17 o 
  -3   7   5      790.07      845.27     22.51 o 
  -2   7   5        3.09        6.04     11.62 o 
  -1   7   5      440.64      399.71     23.21 o 
   0   7   5      389.04      389.76     16.91 o 
   1   7   5       76.71       57.55     12.41 o 
   2   7   5       12.57       18.63     11.95 o 
   3   7   5       68.66       55.46     13.87 o 
   4   7   5       25.34       21.58      5.34 o 
   5   7   5       21.57       21.00      9.52 o 
   6   7   5       30.37       45.19     15.86 o 
  -6   8   5        3.78       10.67     20.71 o 
  -5   8   5        0.33       -3.01     16.46 o 
  -4   8   5       51.49       50.32     12.99 o 
  -3   8   5      112.38      120.48     15.71 o 
  -2   8   5      271.93      266.62     19.69 o 
  -1   8   5      151.79      112.83     13.62 o 
   0   8   5        1.20       -4.27     12.06 o 
   1   8   5      487.12      416.76     20.77 o 
   2   8   5      305.90      285.90     18.63 o 
   3   8   5      230.45      232.09     12.99 o 
   4   8   5       24.14       28.14      6.48 o 
   5   8   5       13.56        5.01     15.16 o 
   6   8   5        1.90        8.94     16.31 o 
  -5   9   5      128.21      158.25     20.79 o 
  -4   9   5       43.01       55.45     20.11 o 
  -3   9   5      523.90      568.63     34.53 o 
  -2   9   5      327.04      316.91     22.55 o 
  -1   9   5       10.80       12.23     28.51 o 
   0   9   5        1.02       -3.00     16.26 o 
   1   9   5       15.70        5.48     10.17 o 
   2   9   5        1.38       -1.51      9.82 o 
   3   9   5       59.74       43.20     10.22 o 
   4   9   5       29.75       42.83     15.57 o 
   5   9   5      137.46      159.86     20.75 o 
  -5  10   5       52.32       54.29     19.54 o 
  -4  10   5       57.93       68.21     39.83 o 
  -3  10   5      197.80      188.62     23.43 o 
  -2  10   5      196.72      226.80     24.53 o 
  -1  10   5      497.50      480.47     52.52 o 
   0  10   5      486.55      482.48     28.17 o 
   1  10   5      952.43     1038.51     25.25 o 
   2  10   5      433.61      451.15     22.87 o 
   3  10   5       82.07       94.49     12.02 o 
   4  10   5      290.41      339.10     25.29 o 
   5  10   5       81.10      100.40     20.17 o 
  -4  11   5        0.04       -1.19     20.12 o 
  -3  11   5       15.64       15.24     20.67 o 
  -2  11   5        4.52       -3.17     17.50 o 
  -1  11   5        1.76       11.10     16.25 o 
   0  11   5       35.38       37.93     17.34 o 
   1  11   5      109.70      106.55     15.90 o 
   2  11   5       69.32       64.72     12.42 o 
   3  11   5       26.65       21.69     11.05 o 
   4  11   5        5.14       12.67     17.11 o 
  -3  12   5       32.12       36.44     22.52 o 
  -2  12   5        2.92        3.08     20.61 o 
  -1  12   5       16.46       12.34     18.41 o 
   0  12   5       51.43       54.27     19.97 o 
   1  12   5       50.14       47.46     15.00 o 
   2  12   5       35.33       35.67     17.38 o 
   3  12   5        1.02        5.16     22.76 o 
  -2  13   5       40.59       52.43     23.60 o 
  -1  13   5       87.84       93.18     23.28 o 
   0  13   5       43.10       48.26     22.05 o 
   1  13   5       20.38       35.17     19.60 o 
   2  13   5       22.73       14.76     14.44 o 
  -7   0   6      100.15       86.77     35.77 o 
  -6   0   6      355.83      449.71     57.78 o 
  -5   0   6      392.29      421.79     24.34 o 
  -4   0   6      880.10      857.91     16.67 o 
  -3   0   6        3.05        3.76      7.22 o 
  -2   0   6      109.28      118.09      8.17 o 
  -1   0   6     1597.05     1874.73     34.03 o 
   0   0   6       60.37       43.40      9.03 o 
   1   0   6      394.05      383.78     15.54 o 
   2   0   6       70.01       95.85      6.85 o 
   3   0   6     1581.86     1736.75     32.10 o 
   4   0   6     1001.84     1015.26     29.40 o 
   5   0   6       32.03       27.96      8.73 o 
   6   0   6      153.25      136.92     22.78 o 
   7   0   6       28.04       31.48     22.22 o 
  -7   1   6        5.01       11.91     23.10 o 
  -6   1   6       26.64       32.35      9.20 o 
  -5   1   6        0.38        0.98      5.26 o 
  -4   1   6      226.78      209.25      9.36 o 
  -3   1   6      997.71     1061.50     15.56 o 
  -2   1   6      787.06      767.49     20.59 o 
  -1   1   6     6168.16     7181.70     43.96 o 
   0   1   6     4264.83     4569.93    109.44 o 
   1   1   6     2894.82     3218.58     24.94 o 
   2   1   6      273.18      229.55      8.16 o 
   3   1   6     1524.36     1641.23     43.60 o 
   4   1   6      150.70      142.29      7.84 o 
   5   1   6       47.92       49.54      6.75 o 
   6   1   6       39.54       32.22     12.79 o 
   7   1   6        0.08        4.23     13.62 o 
  -7   2   6       40.29       35.40     19.40 o 
  -6   2   6       50.94       53.85     13.82 o 
  -5   2   6       37.20       24.55      6.56 o 
  -4   2   6       13.98        9.85      6.40 o 
  -3   2   6      182.83      183.62      7.73 o 
  -2   2   6        0.95        5.97      7.53 o 
  -1   2   6     1008.45     1178.68     16.17 o 
   0   2   6     1486.86     1792.28     26.64 o 
   1   2   6      463.17      508.35     12.82 o 
   2   2   6      107.59      124.85      6.74 o 
   3   2   6      629.81      617.22     14.83 o 
   4   2   6       27.01       28.00      7.03 o 
   5   2   6      116.40      106.41      6.44 o 
   6   2   6       22.85       21.18     10.35 o 
   7   2   6        0.02      -13.60     13.60 o 
  -7   3   6       61.20       97.08     35.33 o 
  -6   3   6       75.13       77.42     12.68 o 
  -5   3   6      259.24      251.75     19.24 o 
  -4   3   6       79.03       71.75      9.78 o 
  -3   3   6       99.25       96.31      6.69 o 
  -2   3   6      897.86      908.31     18.86 o 
  -1   3   6     1748.96     1836.04     23.70 o 
   0   3   6     1782.09     1960.87     47.12 o 
   1   3   6      497.58      449.68     26.08 o 
   2   3   6      198.08      167.62      8.58 o 
   3   3   6      496.76      475.97     15.97 o 
   4   3   6      440.49      446.29     23.38 o 
   5   3   6      297.05      281.09     13.46 o 
   6   3   6        0.07       -6.70     13.04 o 
   7   3   6        0.50        6.18     19.45 o 
  -7   4   6      154.16      208.67     39.94 o 
  -6   4   6      385.69      388.78     46.82 o 
  -5   4   6      210.87      198.81     15.66 o 
  -4   4   6     1073.04     1175.35     47.47 o 
  -3   4   6     1319.77     1389.41     26.62 o 
  -2   4   6      257.51      241.78     13.62 o 
  -1   4   6      678.32      720.95     16.63 o 
   0   4   6      485.05      568.74     21.09 o 
   1   4   6      517.84      527.99     22.09 o 
   2   4   6      357.75      374.50     18.52 o 
   3   4   6      513.81      540.93     17.95 o 
   4   4   6      199.95      191.29     14.92 o 
   5   4   6      235.26      229.50     16.76 o 
   6   4   6      247.32      314.78     41.71 o 
  -6   5   6       64.43       58.74     32.31 o 
  -5   5   6      166.62      164.10     14.06 o 
  -4   5   6      147.14      150.97     13.22 o 
  -3   5   6     3863.52     4332.89     51.10 o 
  -2   5   6      165.46      163.07     13.71 o 
  -1   5   6       70.61       47.05      9.62 o 
   0   5   6      366.38      372.64     31.47 o 
   1   5   6       84.40       78.87     12.55 o 
   2   5   6      314.07      296.87     16.47 o 
   3   5   6       23.63       39.02     11.30 o 
   4   5   6      381.32      321.93     19.40 o 
   5   5   6        1.75        8.77     11.59 o 
   6   5   6       25.61       27.74     16.96 o 
  -6   6   6        0.52       -4.28     13.22 o 
  -5   6   6       62.74       69.52     15.32 o 
  -4   6   6      379.33      371.89     25.47 o 
  -3   6   6       33.28       39.99     14.26 o 
  -2   6   6        8.99        9.99      8.71 o 
  -1   6   6        0.31       -6.59     16.28 o 
   0   6   6       65.68       54.66     21.53 o 
   1   6   6       81.67       60.85     11.54 o 
   2   6   6       19.21       10.53     11.53 o 
   3   6   6        3.79       -2.01     12.92 o 
   4   6   6       55.81       46.11     14.55 o 
   5   6   6      172.09      160.03     22.34 o 
   6   6   6        1.29        2.60     18.06 o 
  -6   7   6        0.14       -1.93     20.09 o 
  -5   7   6      223.11      242.94     28.39 o 
  -4   7   6      295.65      311.77     22.08 o 
  -3   7   6      707.04      755.88     28.04 o 
  -2   7   6     1272.26     1356.74     65.70 o 
  -1   7   6      130.02      120.63     16.02 o 
   0   7   6      505.56      513.73     19.23 o 
   1   7   6     1528.18     1736.74     43.38 o 
   2   7   6     1763.23     1997.18     39.86 o 
   3   7   6      202.68      205.93     25.32 o 
   4   7   6       33.42       34.59      7.38 o 
   5   7   6       49.40       58.96     22.76 o 
   6   7   6       10.33       27.34     19.33 o 
  -6   8   6       87.88       58.18     25.10 o 
  -5   8   6       73.98       87.14     19.53 o 
  -4   8   6       86.50      108.40     18.70 o 
  -3   8   6        8.85       19.71     19.26 o 
  -2   8   6      222.49      230.01     19.25 o 
  -1   8   6      470.58      436.10     21.19 o 
   0   8   6       30.86       28.92     15.85 o 
   1   8   6       33.62       15.73     16.96 o 
   2   8   6      295.10      281.42     25.06 o 
   3   8   6        0.36       -3.09     17.73 o 
   4   8   6      105.56      122.15     10.91 o 
   5   8   6       12.14       18.08     25.54 o 
  -5   9   6       29.54       38.63     18.57 o 
  -4   9   6       12.51       14.13     16.42 o 
  -3   9   6        5.61        9.96     15.76 o 
  -2   9   6       44.77       48.01     19.84 o 
  -1   9   6     1019.11     1099.08     38.42 o 
   0   9   6      122.95       98.58     20.71 o 
   1   9   6      268.88      302.95     42.15 o 
   2   9   6        0.41        8.09     18.70 o 
   3   9   6      125.90      126.69     13.66 o 
   4   9   6       90.87       98.57     17.98 o 
   5   9   6       13.09       36.29     22.60 o 
  -5  10   6       28.80       26.12     19.40 o 
  -4  10   6       26.78       15.23     20.20 o 
  -3  10   6       45.53       31.37     18.08 o 
  -2  10   6       73.68       61.13     24.34 o 
  -1  10   6       52.78       67.03     34.66 o 
   0  10   6        0.01       -1.52     17.37 o 
   1  10   6       13.72        9.67     13.01 o 
   2  10   6       26.25       33.22     12.67 o 
   3  10   6        1.56       -6.75     10.36 o 
   4  10   6        9.95       -4.39     17.61 o 
  -4  11   6      134.04      150.76     26.51 o 
  -3  11   6       69.21      116.07     22.74 o 
  -2  11   6      147.86      188.71     24.23 o 
  -1  11   6      244.08      231.32     25.39 o 
   0  11   6      125.82      132.31     36.55 o 
   1  11   6      117.25      114.82     16.74 o 
   2  11   6       40.14       71.61     14.85 o 
   3  11   6       69.96       63.45     14.40 o 
   4  11   6       85.89       93.08     20.42 o 
  -3  12   6        8.77        5.79     22.02 o 
  -2  12   6       13.71       25.38     21.55 o 
  -1  12   6       31.35       32.19     22.67 o 
   0  12   6       24.20       52.16     26.53 o 
   1  12   6        5.38        3.60     20.98 o 
   2  12   6       28.93       26.74     14.72 o 
   3  12   6       44.07       57.47     26.29 o 
  -1  13   6        3.69       13.54     26.91 o 
   0  13   6        7.95        7.67     21.35 o 
   1  13   6       27.93       56.42     20.61 o 
  -7   1   7       35.04       46.06     25.36 o 
  -6   1   7      288.12      304.72     33.70 o 
  -5   1   7      152.25      144.98      9.88 o 
  -4   1   7      458.77      462.09     15.03 o 
  -3   1   7       41.78       34.30      7.73 o 
  -2   1   7       29.08       28.17      8.73 o 
  -1   1   7      838.65     1010.28     17.36 o 
   0   1   7      141.48      150.16      8.89 o 
   1   1   7      104.35      100.53      6.50 o 
   2   1   7      947.03      974.99     22.90 o 
   3   1   7     1467.26     1779.44     24.94 o 
   4   1   7      733.72      789.62     14.68 o 
   5   1   7      258.43      243.40     11.52 o 
   6   1   7       41.90       45.03     11.37 o 
   7   1   7       34.96       42.07     15.96 o 
  -7   2   7       31.60       25.11     22.60 o 
  -6   2   7      289.84      268.16     33.10 o 
  -5   2   7      124.61      136.18     10.62 o 
  -4   2   7       75.85       87.31     12.52 o 
  -3   2   7     2419.41     2588.44     32.60 o 
  -2   2   7     1287.38     1276.32     25.84 o 
  -1   2   7     6212.86     6996.88     54.90 o 
   0   2   7     4017.76     4314.65     70.08 o 
   1   2   7     1431.15     1495.28     26.50 o 
   2   2   7      923.83      971.53     18.55 o 
   3   2   7      793.11      898.46     25.33 o 
   4   2   7       64.13       60.47      7.52 o 
   5   2   7        2.26        5.79      6.83 o 
   6   2   7        0.38        7.09     11.39 o 
  -7   3   7       77.61       88.53     32.01 o 
  -6   3   7       12.91       23.86     29.75 o 
  -5   3   7        5.66        2.62      8.74 o 
  -4   3   7      659.79      678.04     23.77 o 
  -3   3   7        2.34       -1.47      6.03 o 
  -2   3   7       10.15        7.92      6.51 o 
  -1   3   7       43.83       33.92      8.08 o 
   0   3   7      181.88      159.49     11.36 o 
   1   3   7     1600.90     1770.47     41.87 o 
   2   3   7       24.54       21.10      6.43 o 
   3   3   7      208.56      194.60     11.64 o 
   4   3   7      189.45      167.04     11.04 o 
   5   3   7       14.67       21.24      7.78 o 
   6   3   7      126.35      142.08     19.27 o 
  -6   4   7        0.90       -7.00     31.86 o 
  -5   4   7      128.48      118.99     12.43 o 
  -4   4   7      242.62      234.70     15.75 o 
  -3   4   7       23.02       17.92      6.84 o 
  -2   4   7      581.25      589.77     13.27 o 
  -1   4   7      480.23      478.34     15.13 o 
   0   4   7       34.71       25.09     10.06 o 
   1   4   7       10.39        4.40      7.00 o 
   2   4   7      298.01      279.96     10.83 o 
   3   4   7        1.21       -0.93      5.39 o 
   4   4   7      223.27      218.38     16.84 o 
   5   4   7        7.81        3.37     11.71 o 
   6   4   7        0.03        0.60     16.79 o 
  -6   5   7      117.20      104.30     20.01 o 
  -5   5   7       88.37       87.24     15.72 o 
  -4   5   7       10.27       17.55     15.04 o 
  -3   5   7      188.69      178.04     10.93 o 
  -2   5   7        2.92        3.79      7.37 o 
  -1   5   7       89.88       75.36     10.47 o 
   0   5   7       35.96       30.34      8.72 o 
   1   5   7      119.71      117.58     21.73 o 
   2   5   7       96.02       82.47     12.64 o 
   3   5   7      334.50      351.83     17.24 o 
   4   5   7       73.60       86.18     15.36 o 
   5   5   7      246.96      312.34     25.49 o 
   6   5   7       90.17      132.92     21.11 o 
  -6   6   7       76.34       54.49     35.77 o 
  -5   6   7      455.48      518.95     33.56 o 
  -4   6   7     1305.57     1546.43     49.17 o 
  -3   6   7     1042.72     1119.46     27.05 o 
  -2   6   7      493.66      523.05     38.60 o 
  -1   6   7      296.13      306.44     18.07 o 
   0   6   7      851.58      919.84     24.12 o 
   1   6   7     1227.88     1329.78     37.40 o 
   2   6   7      410.21      454.85     19.60 o 
   3   6   7      101.77       98.83     16.02 o 
   4   6   7        0.21       -0.97      7.40 o 
   5   6   7      145.82      158.50     38.36 o 
   6   6   7        2.57       12.40     19.21 o 
  -6   7   7       25.65       35.28     21.69 o 
  -5   7   7       14.32       18.95     21.49 o 
  -4   7   7       54.74       47.66     17.99 o 
  -3   7   7        5.10        6.05     15.75 o 
  -2   7   7        6.07        4.14     19.99 o 
  -1   7   7        8.22       16.73     14.40 o 
   0   7   7       34.17       35.66     15.73 o 
   1   7   7      137.69      113.82     19.85 o 
   2   7   7       36.64       26.74     17.81 o 
   3   7   7       25.76        8.96     16.97 o 
   4   7   7       11.10       17.03     18.70 o 
   5   7   7        0.17        2.20     19.58 o 
  -5   8   7       81.86       53.91     25.89 o 
  -4   8   7      281.47      245.91     32.65 o 
  -3   8   7       17.76       31.38     30.78 o 
  -2   8   7        0.13       11.85     16.02 o 
  -1   8   7       56.45       46.08     16.53 o 
   0   8   7        4.39       14.52     15.93 o 
   1   8   7       88.24       73.58     19.40 o 
   2   8   7       40.52       42.47     18.40 o 
   3   8   7       30.26       27.08     18.24 o 
   4   8   7       62.22       46.87     10.00 o 
   5   8   7        6.86       -4.18     20.77 o 
  -5   9   7       34.57       26.24     20.02 o 
  -4   9   7        1.28       29.40     27.59 o 
  -3   9   7        0.11        0.18     31.76 o 
  -2   9   7        3.41      -14.87     32.70 o 
  -1   9   7      141.83      117.86     19.75 o 
   0   9   7       67.48       58.66     19.52 o 
   1   9   7       65.75       65.63     20.26 o 
   2   9   7      164.76      143.33     23.43 o 
   3   9   7        3.07        6.07     20.24 o 
   4   9   7       19.00       42.11     21.98 o 
   5   9   7       91.86      134.53     28.01 o 
  -4  10   7      119.34      127.05     22.56 o 
  -3  10   7       45.35       90.06     39.96 o 
  -2  10   7      493.31      520.14     57.47 o 
  -1  10   7      325.22      330.66     27.66 o 
   0  10   7       22.75       22.64     19.87 o 
   1  10   7      136.50      138.63     23.43 o 
   2  10   7       79.81      100.79     22.82 o 
   3  10   7      141.57      126.80     16.39 o 
   4  10   7       18.79       33.73     23.60 o 
  -3  11   7       12.76       15.78     20.85 o 
  -2  11   7       47.15       57.52     20.68 o 
  -1  11   7       47.11       46.86     19.23 o 
   0  11   7        8.85       17.05     14.59 o 
   1  11   7        0.92       -2.82     13.70 o 
   2  11   7        7.81       14.88     13.19 o 
   3  11   7       61.60       36.03     24.42 o 
  -2  12   7       97.78      114.57     24.70 o 
  -1  12   7        5.59       13.43     21.95 o 
   0  12   7       17.42       21.71     18.86 o 
   1  12   7        0.13        2.50     14.55 o 
   2  12   7       22.84       19.02     14.61 o 
  -7   0   8      256.37      241.83     43.53 o 
  -6   0   8      136.49      183.37     65.52 o 
  -5   0   8       87.99       71.17      8.92 o 
  -4   0   8      798.37      867.43     25.82 o 
  -3   0   8       41.83       31.94      9.11 o 
  -2   0   8       17.01       21.48      9.37 o 
  -1   0   8     1387.19     1580.28     29.05 o 
   0   0   8      216.85      221.66     13.76 o 
   1   0   8     1848.04     2072.00     40.75 o 
   2   0   8     2259.01     2203.18     74.73 o 
   3   0   8     2039.38     2079.11     40.71 o 
   4   0   8     1687.09     1712.94     31.01 o 
   5   0   8      235.59      243.03     14.29 o 
   6   0   8       58.43       82.33     23.58 o 
  -7   1   8       23.13        8.16     24.76 o 
  -6   1   8      240.97      197.64     21.35 o 
  -5   1   8        3.23       -0.39      6.21 o 
  -4   1   8      139.46      125.82      9.38 o 
  -3   1   8      485.77      506.23     12.22 o 
  -2   1   8       92.67       76.89      7.55 o 
  -1   1   8     1268.24     1454.41     21.63 o 
   0   1   8      520.03      549.90     14.96 o 
   1   1   8      499.96      533.76     11.98 o 
   2   1   8      165.51      168.38      8.94 o 
   3   1   8       54.99       42.74      6.38 o 
   4   1   8        0.55        0.61      7.47 o 
   5   1   8        0.12       -1.66      6.78 o 
   6   1   8        8.47       -5.57     17.65 o 
  -7   2   8        0.44       12.65     22.50 o 
  -6   2   8       21.78        8.49     13.65 o 
  -5   2   8       16.99       13.88      8.00 o 
  -4   2   8       14.36       10.15      5.20 o 
  -3   2   8       63.80       62.95     11.17 o 
  -2   2   8       31.80       30.82      7.84 o 
  -1   2   8      306.12      348.92     14.35 o 
   0   2   8       96.93       77.76      8.07 o 
   1   2   8       42.45       35.55      7.24 o 
   2   2   8        0.01        2.21      6.39 o 
   3   2   8       31.65       31.87      7.78 o 
   4   2   8       26.08       22.23      6.40 o 
   5   2   8       12.74       14.53      9.75 o 
   6   2   8       12.71       13.26     13.16 o 
  -6   3   8      251.95      234.05     23.71 o 
  -5   3   8      369.50      417.53     23.92 o 
  -4   3   8      269.06      254.82     19.41 o 
  -3   3   8     1964.99     2076.40     25.11 o 
  -2   3   8     1879.55     2056.84     31.68 o 
  -1   3   8     2558.15     2655.54     30.73 o 
   0   3   8     1878.20     2039.67     47.23 o 
   1   3   8      356.53      344.17     11.49 o 
   2   3   8      582.54      598.08     15.37 o 
   3   3   8        0.77        2.40     12.41 o 
   4   3   8        8.94       16.99     12.62 o 
   5   3   8        5.70        3.56     11.88 o 
   6   3   8       15.57       23.56     17.23 o 
  -6   4   8       53.15      113.48     40.18 o 
  -5   4   8       35.74       26.64     13.06 o 
  -4   4   8       57.76       52.21     14.04 o 
  -3   4   8       64.18       63.66      9.19 o 
  -2   4   8        6.48        7.16      6.91 o 
  -1   4   8        1.08       -4.17      9.41 o 
   0   4   8      287.70      294.54     17.00 o 
   1   4   8      381.11      407.17     16.33 o 
   2   4   8      316.07      314.81     12.79 o 
   3   4   8      415.73      413.80     24.24 o 
   4   4   8      186.77      173.95     16.91 o 
   5   4   8      171.21      252.41     28.67 o 
   6   4   8      152.09      171.20     23.79 o 
  -6   5   8      142.12      135.97     23.24 o 
  -5   5   8      161.14      194.93     24.83 o 
  -4   5   8      432.70      430.09     30.99 o 
  -3   5   8      159.65      156.63     12.22 o 
  -2   5   8      162.84      145.57     18.17 o 
  -1   5   8      135.05      127.43     11.94 o 
   0   5   8      516.66      493.38     15.29 o 
   1   5   8      392.39      351.29     17.28 o 
   2   5   8       93.21       74.79     10.37 o 
   3   5   8      396.10      397.67     14.51 o 
   4   5   8        0.25       -0.65     13.56 o 
   5   5   8        0.19        9.59     17.20 o 
   6   5   8        7.31       21.52     18.89 o 
  -6   6   8       56.19       66.35     38.28 o 
  -5   6   8       89.90       93.18     23.94 o 
  -4   6   8        6.35        9.29     21.80 o 
  -3   6   8       33.38       26.55      9.83 o 
  -2   6   8        8.34       16.81     21.24 o 
  -1   6   8      218.96      191.20     18.74 o 
   0   6   8      147.63      128.85     19.03 o 
   1   6   8        0.22        0.06     12.12 o 
   2   6   8      463.73      492.89     24.03 o 
   3   6   8       14.95        7.21     10.87 o 
   4   6   8       98.21       85.25     21.49 o 
   5   6   8        4.31       -6.09     20.11 o 
  -5   7   8      334.96      360.79     38.54 o 
  -4   7   8      573.08      584.81     38.76 o 
  -3   7   8       38.24       42.02     20.12 o 
  -2   7   8      111.17      103.39     17.15 o 
  -1   7   8      145.84      116.87     23.42 o 
   0   7   8       12.44       18.58     16.02 o 
   1   7   8      175.32      167.74     21.78 o 
   2   7   8       10.14        8.97     17.93 o 
   3   7   8      106.33       98.34     23.97 o 
   4   7   8      110.69      124.43     24.06 o 
   5   7   8        9.55       23.16     21.76 o 
  -5   8   8       12.45       20.02     26.39 o 
  -4   8   8       25.70       18.75     26.20 o 
  -3   8   8       12.22       -2.52     25.18 o 
  -2   8   8       11.29        8.11     15.71 o 
  -1   8   8       84.27       76.59     18.83 o 
   0   8   8      235.32      234.27     23.45 o 
   1   8   8      411.31      424.42     28.92 o 
   2   8   8       36.38       42.23     19.48 o 
   3   8   8      265.83      338.86     32.17 o 
   4   8   8        8.23       16.51     21.56 o 
   5   8   8      232.98      254.40     43.48 o 
  -4   9   8       25.72       20.12     29.57 o 
  -3   9   8        1.67        3.13     34.01 o 
  -2   9   8       76.19       59.82     17.62 o 
  -1   9   8        1.21        9.61     17.32 o 
   0   9   8       32.60       24.57     17.91 o 
   1   9   8       21.96       25.81     18.48 o 
   2   9   8       39.26       32.07     21.29 o 
   3   9   8        0.61      -21.09     21.09 o 
   4   9   8       10.40       -3.96     22.26 o 
  -4  10   8       20.31       51.07     39.83 o 
  -3  10   8        5.35        1.02     39.88 o 
  -2  10   8       25.59       42.41     36.50 o 
  -1  10   8       13.76        9.41     19.11 o 
   0  10   8       64.14       39.14     20.94 o 
   1  10   8       10.07        5.89     20.48 o 
   2  10   8        0.17        7.77     20.82 o 
   3  10   8        6.14        3.18     11.14 o 
   4  10   8        8.31       -7.21     24.41 o 
  -3  11   8      215.91      333.75     57.43 o 
  -2  11   8      344.75      384.96     57.19 o 
  -1  11   8       30.32       51.28     20.71 o 
   0  11   8       85.07       95.26     35.26 o 
   1  11   8       86.42       83.18     24.45 o 
   2  11   8       49.19       42.75     14.95 o 
   3  11   8        2.74       21.48     24.69 o 
  -2  12   8       28.49       39.81     21.84 o 
  -1  12   8      112.27       81.57     21.58 o 
   0  12   8        1.20       -3.76     16.20 o 
   1  12   8       20.25       34.07     15.61 o 
  -6   1   9       15.67       16.06     17.22 o 
  -5   1   9        3.30        0.19     12.19 o 
  -4   1   9      189.07      185.30     10.61 o 
  -3   1   9      729.83      710.06     15.34 o 
  -2   1   9      671.49      687.24     20.48 o 
  -1   1   9      842.66      914.89     16.24 o 
   0   1   9      166.11      126.27      9.96 o 
   1   1   9      198.02      194.41      7.78 o 
   2   1   9      825.32      776.95     29.91 o 
   3   1   9      802.34      819.64     26.55 o 
   4   1   9      228.30      239.66     12.49 o 
   5   1   9       13.90       21.51     13.56 o 
   6   1   9       29.94       38.95     18.93 o 
  -6   2   9      602.60      713.41     59.98 o 
  -5   2   9      143.84      150.88     16.48 o 
  -4   2   9     1075.86     1186.50     21.31 o 
  -3   2   9      396.54      407.08     20.28 o 
  -2   2   9      967.50      977.20     19.10 o 
  -1   2   9      912.75      953.58     18.33 o 
   0   2   9      580.78      621.95     18.91 o 
   1   2   9      422.24      385.02     12.61 o 
   2   2   9        0.14       -4.07      8.88 o 
   3   2   9        4.09        7.51      8.56 o 
   4   2   9        9.20        8.56      6.26 o 
   5   2   9        0.14        6.59     14.74 o 
   6   2   9       26.39       17.60     20.99 o 
  -6   3   9       13.91        9.95     17.89 o 
  -5   3   9       48.75       41.64     19.89 o 
  -4   3   9       74.85       70.72      8.52 o 
  -3   3   9        3.62        2.68      9.85 o 
  -2   3   9      100.98       87.68     14.54 o 
  -1   3   9       22.34       20.18      7.05 o 
   0   3   9      246.91      253.08     13.80 o 
   1   3   9      504.85      520.65     13.72 o 
   2   3   9      108.57       99.94      9.28 o 
   3   3   9      257.94      240.35     15.98 o 
   4   3   9      104.45       96.56     12.00 o 
   5   3   9      267.22      279.32     25.90 o 
   6   3   9       59.86       83.96     24.12 o 
  -6   4   9        6.80       -3.92     19.39 o 
  -5   4   9       53.99       40.59     19.97 o 
  -4   4   9      214.29      174.63     10.61 o 
  -3   4   9       21.81       17.87     10.29 o 
  -2   4   9      435.58      467.33     19.91 o 
  -1   4   9      104.41       93.68     12.29 o 
   0   4   9       11.36        7.25     11.23 o 
   1   4   9       14.11       13.18     10.04 o 
   2   4   9      771.98      748.11     23.88 o 
   3   4   9       43.25       28.04      7.61 o 
   4   4   9       12.55        7.16     14.30 o 
   5   4   9        1.83        3.59     18.61 o 
   6   4   9        1.34       26.92     28.62 o 
  -6   5   9       10.41       27.16     21.57 o 
  -5   5   9        0.00        3.76     21.12 o 
  -4   5   9       77.25       69.75      9.14 o 
  -3   5   9       71.51       65.72     10.06 o 
  -2   5   9       81.29       86.29     17.27 o 
  -1   5   9      367.24      359.70     17.70 o 
   0   5   9      428.14      441.87     20.70 o 
   1   5   9      513.69      481.77     23.88 o 
   2   5   9      170.29      153.58     14.56 o 
   3   5   9      159.99      168.04     13.71 o 
   4   5   9       90.53      112.73     22.53 o 
   5   5   9       93.32      120.48     30.07 o 
  -5   6   9      257.70      257.80     31.28 o 
  -4   6   9      313.81      326.85     32.90 o 
  -3   6   9      437.27      461.37     40.13 o 
  -2   6   9      321.30      314.99     17.36 o 
  -1   6   9      199.32      186.04     20.06 o 
   0   6   9      292.76      333.67     20.17 o 
   1   6   9       38.88       29.66     14.05 o 
   2   6   9      727.65      815.26     33.91 o 
   3   6   9       59.31       61.21     13.39 o 
   4   6   9        1.54      -10.72     20.25 o 
   5   6   9       32.81       40.19     21.09 o 
  -5   7   9       11.68       21.41     34.54 o 
  -4   7   9       35.72       19.47     25.14 o 
  -3   7   9        2.22        8.90     20.13 o 
  -2   7   9        0.84        5.09     13.30 o 
  -1   7   9        3.04        7.66     19.68 o 
   0   7   9        2.04        0.30     16.36 o 
   1   7   9       38.80       23.92     14.44 o 
   2   7   9        0.36        6.62     13.36 o 
   3   7   9      102.74       86.88     26.52 o 
   4   7   9       19.18       14.16     21.49 o 
   5   7   9       63.33       65.43     24.43 o 
  -5   8   9       30.79       39.63     27.43 o 
  -4   8   9       15.22       20.74     28.08 o 
  -3   8   9       72.28       88.66     15.50 o 
  -2   8   9       13.73       19.17     15.67 o 
  -1   8   9        4.55       -0.60     16.91 o 
   0   8   9       46.46       24.85     17.54 o 
   1   8   9        1.30        6.32     16.76 o 
   2   8   9       12.83        6.80     19.43 o 
   3   8   9       10.42       -5.87     21.87 o 
   4   8   9        0.60        6.18     21.25 o 
  -4   9   9       16.70       37.84     31.26 o 
  -3   9   9        3.12       23.97     29.46 o 
  -2   9   9        3.95        8.05     19.88 o 
  -1   9   9      205.77      182.29     23.13 o 
   0   9   9      219.01      235.84     25.64 o 
   1   9   9      290.62      272.15     28.36 o 
   2   9   9      166.55      167.67     26.60 o 
   3   9   9       26.12       25.70     22.81 o 
   4   9   9      127.55      177.61     29.12 o 
  -3  10   9       97.66      127.26     47.85 o 
  -2  10   9       73.44       87.39     20.46 o 
  -1  10   9       62.22       68.77     20.28 o 
   0  10   9      122.11      131.61     24.11 o 
   1  10   9       13.72       33.18     23.06 o 
   2  10   9        0.52       24.33     22.78 o 
   3  10   9        3.37       21.78     22.06 o 
  -2  11   9       96.79      107.92     47.96 o 
  -1  11   9        8.88        7.10     22.13 o 
   0  11   9       12.32       27.05     21.62 o 
   1  11   9       14.64       36.56     24.47 o 
   2  11   9       23.80       21.64     24.56 o 
  -6   0  10        8.14      -16.13     22.30 o 
  -5   0  10       70.68       40.73     15.62 o 
  -4   0  10      342.79      339.98     19.51 o 
  -3   0  10     1445.49     1619.38     71.97 o 
  -2   0  10     1013.67     1073.79     37.04 o 
  -1   0  10      649.72      646.49     23.59 o 
   0   0  10      772.71      791.91     33.42 o 
   1   0  10      509.95      559.73     24.97 o 
   2   0  10     1010.04     1076.69     33.99 o 
   3   0  10      665.60      694.51     71.06 o 
   4   0  10       50.77       64.68     19.58 o 
   5   0  10      325.24      349.46     28.90 o 
   6   0  10       25.48       45.14     23.37 o 
  -6   1  10      245.60      206.24     37.11 o 
  -5   1  10       38.66       42.11     15.25 o 
  -4   1  10      249.97      248.76     14.54 o 
  -3   1  10        4.87       -3.32      9.28 o 
  -2   1  10        8.86        4.14     11.65 o 
  -1   1  10        9.05        6.92      9.74 o 
   0   1  10       11.11       10.64      8.76 o 
   1   1  10        2.87       -0.84      7.59 o 
   2   1  10        9.90        2.94      9.53 o 
   3   1  10        9.45        9.51      9.07 o 
   4   1  10        5.83        8.29     11.43 o 
   5   1  10        0.61        1.73     14.87 o 
   6   1  10        8.55       15.93     21.07 o 
  -6   2  10       11.52       24.07     15.81 o 
  -5   2  10       33.71       34.49     14.37 o 
  -4   2  10      102.60       89.17      9.67 o 
  -3   2  10      163.59      158.67     25.16 o 
  -2   2  10      365.24      332.05     20.42 o 
  -1   2  10       41.35       37.13     12.15 o 
   0   2  10       41.71       25.81     11.06 o 
   1   2  10        0.01       -3.11      7.42 o 
   2   2  10       30.03       19.62     12.55 o 
   3   2  10       20.19       14.06     10.07 o 
   4   2  10       45.95       34.48      7.83 o 
   5   2  10        1.51      -10.98     16.10 o 
   6   2  10       14.13       11.41     22.63 o 
  -6   3  10      277.02      268.33     22.40 o 
  -5   3  10      358.82      419.94     31.84 o 
  -4   3  10      514.06      503.04     19.42 o 
  -3   3  10      190.30      189.34     24.06 o 
  -2   3  10      767.25      757.10     36.13 o 
  -1   3  10      182.60      152.54     17.37 o 
   0   3  10      334.71      356.97     23.32 o 
   1   3  10       41.40       25.78     11.05 o 
   2   3  10      113.28       85.34     13.41 o 
   3   3  10        2.67        7.38     12.44 o 
   4   3  10       25.26       25.03     11.80 o 
   5   3  10        3.63        3.70     16.39 o 
  -6   4  10       90.64       84.92     23.42 o 
  -5   4  10      101.13      115.58     25.51 o 
  -4   4  10      232.21      202.05     23.48 o 
  -3   4  10       90.82       74.65     22.25 o 
  -2   4  10      151.74      153.72     14.29 o 
  -1   4  10      603.65      607.66     17.89 o 
   0   4  10      335.40      340.80     14.58 o 
   1   4  10      314.64      311.31     14.25 o 
   2   4  10       46.24       40.50     10.96 o 
   3   4  10      384.55      360.34     25.17 o 
   4   4  10      116.82      119.87     16.53 o 
   5   4  10       64.14       95.50     23.34 o 
  -5   5  10       61.60       62.99     24.81 o 
  -4   5  10      191.03      166.50     13.07 o 
  -3   5  10      156.02      105.68     38.95 o 
  -2   5  10      164.47      170.21     14.47 o 
  -1   5  10       79.72       65.10     14.79 o 
   0   5  10      104.07      107.07     14.42 o 
   1   5  10      123.82      104.17     16.13 o 
   2   5  10      587.93      635.81     27.42 o 
   3   5  10        5.50        0.97     10.27 o 
   4   5  10       20.13        9.24     20.46 o 
   5   5  10       25.07       14.38     21.27 o 
  -5   6  10        7.92      -19.27     25.44 o 
  -4   6  10        7.48       10.72     23.86 o 
  -3   6  10        1.50        4.96     17.91 o 
  -2   6  10       72.26       66.78     13.38 o 
  -1   6  10      263.79      207.52     27.76 o 
   0   6  10       54.84       43.96     17.62 o 
   1   6  10      323.29      312.57     18.29 o 
   2   6  10       26.16       22.44     12.75 o 
   3   6  10       20.87       31.34     19.49 o 
   4   6  10       19.16       28.74     27.81 o 
   5   6  10        0.63        1.08     21.08 o 
  -5   7  10       38.21       44.51     31.77 o 
  -4   7  10      225.67      238.67     34.41 o 
  -3   7  10      199.78      177.43     18.60 o 
  -2   7  10      120.21      118.54     17.00 o 
  -1   7  10        0.31       11.51     15.86 o 
   0   7  10        9.39        1.02     17.98 o 
   1   7  10       87.35       73.79     15.96 o 
   2   7  10        8.37       16.61     14.31 o 
   3   7  10        4.71      -21.44     21.44 o 
   4   7  10       32.32       33.04     21.92 o 
  -4   8  10        0.97       18.96     29.76 o 
  -3   8  10       35.92       40.36     15.73 o 
  -2   8  10      109.54       88.87     17.78 o 
  -1   8  10      162.14      194.79     23.99 o 
   0   8  10      459.35      502.05     32.35 o 
   1   8  10      392.92      442.63     32.02 o 
   2   8  10      407.95      415.75     64.55 o 
   3   8  10      147.80      168.09     27.51 o 
   4   8  10      150.06      194.52     30.05 o 
  -4   9  10       10.03       -0.60     32.20 o 
  -3   9  10        0.78      -14.19     30.28 o 
  -2   9  10        1.89        7.01     17.42 o 
  -1   9  10       18.03       19.91     19.12 o 
   0   9  10       10.32        7.09     20.07 o 
   1   9  10       35.58       18.72     20.19 o 
   2   9  10        0.48      -18.80     22.81 o 
   3   9  10        1.29      -16.93     24.69 o 
  -3  10  10       25.04      -12.57     37.52 o 
  -2  10  10        0.09        2.54     19.41 o 
  -1  10  10       17.93       13.52     20.50 o 
   0  10  10       27.82       32.31     20.83 o 
   1  10  10       23.10       -4.50     23.68 o 
   2  10  10       12.50       15.10     22.69 o 
  -1  11  10      160.56      103.65     26.23 o 
   0  11  10       51.21       70.11     25.55 o 
   1  11  10        1.04       -8.01     23.14 o 
  -6   1  11       32.39       21.80     37.94 o 
  -5   1  11        6.01       11.62     15.60 o 
  -4   1  11      826.19      813.89     26.12 o 
  -3   1  11      237.93      225.81     17.44 o 
  -2   1  11      371.78      372.09     19.56 o 
  -1   1  11      350.51      346.05     18.06 o 
   0   1  11      175.04      168.16     13.05 o 
   1   1  11      147.76      123.75     13.00 o 
   2   1  11       16.84       13.29     10.52 o 
   3   1  11      150.15      134.42     12.28 o 
   4   1  11       78.34       96.59     16.99 o 
   5   1  11       58.28       47.25     18.52 o 
  -6   2  11      198.61      184.28     28.68 o 
  -5   2  11      289.23      287.70     22.54 o 
  -4   2  11      230.41      218.52     12.81 o 
  -3   2  11       16.33        9.68      9.30 o 
  -2   2  11       20.03       18.21     15.13 o 
  -1   2  11       66.09       42.14     15.00 o 
   0   2  11        1.74        3.71     12.20 o 
   1   2  11      201.80      165.27     13.54 o 
   2   2  11       59.69       56.70     11.59 o 
   3   2  11      152.35      140.13     12.98 o 
   4   2  11        0.81       -3.07     15.99 o 
   5   2  11        6.58       -7.44     17.76 o 
  -5   3  11        6.46       11.18     14.73 o 
  -4   3  11       36.43       43.85     10.88 o 
  -3   3  11      211.04      180.18     25.48 o 
  -2   3  11      131.45      122.32     22.91 o 
  -1   3  11      150.38      151.14     15.67 o 
   0   3  11      516.69      534.89     21.53 o 
   1   3  11        1.15        1.63     12.08 o 
   2   3  11      531.81      462.21     28.01 o 
   3   3  11       81.48       66.42     15.21 o 
   4   3  11        0.42       -3.36     10.78 o 
   5   3  11       32.29       43.85     18.34 o 
  -5   4  11        9.47       34.32     31.71 o 
  -4   4  11       49.56       44.26     10.46 o 
  -3   4  11        2.78        5.90     21.54 o 
  -2   4  11        0.16        0.73     13.46 o 
  -1   4  11        1.92        5.46      8.48 o 
   0   4  11       39.05       30.92     10.20 o 
   1   4  11       81.98       89.31     11.39 o 
   2   4  11       13.01        9.34     11.57 o 
   3   4  11        5.63        4.53     14.46 o 
   4   4  11        5.48        1.71     14.68 o 
   5   4  11        0.41       -0.28     21.68 o 
  -5   5  11       21.68       35.11     23.84 o 
  -4   5  11       72.15       72.87     26.64 o 
  -3   5  11       86.81       84.60     14.78 o 
  -2   5  11      619.21      611.78     20.17 o 
  -1   5  11      206.81      207.22     20.23 o 
   0   5  11      256.50      250.37     16.93 o 
   1   5  11      367.85      342.22     19.09 o 
   2   5  11      244.59      259.80     15.21 o 
   3   5  11      102.12      106.37     19.00 o 
   4   5  11       42.50       54.48     17.05 o 
   5   5  11       17.88       33.43     24.22 o 
  -5   6  11      107.57       83.67     29.51 o 
  -4   6  11      328.82      362.06     69.34 o 
  -3   6  11      223.03      197.95     18.59 o 
  -2   6  11      202.50      191.12     17.02 o 
  -1   6  11        2.90        2.17     15.47 o 
   0   6  11       42.65       25.38     15.87 o 
   1   6  11        7.83        9.98     12.97 o 
   2   6  11       17.20       17.35     14.00 o 
   3   6  11       15.57       12.79     21.55 o 
   4   6  11       71.35       83.18     24.60 o 
  -4   7  11       38.86       58.12     38.06 o 
  -3   7  11       72.36       68.29     25.17 o 
  -2   7  11       26.23       19.05     16.31 o 
  -1   7  11       76.28       80.97     18.88 o 
   0   7  11      203.02      163.80     24.00 o 
   1   7  11       44.55       47.51     20.71 o 
   2   7  11       77.06       73.92     22.95 o 
   3   7  11       38.89       38.80     22.43 o 
   4   7  11        9.12        3.79     23.66 o 
  -4   8  11        7.96       16.93     29.78 o 
  -3   8  11       75.97       64.92     16.84 o 
  -2   8  11       26.27       13.64     18.24 o 
  -1   8  11        3.68        0.39     18.68 o 
   0   8  11       23.83       15.84     20.40 o 
   1   8  11       18.44       24.41     30.21 o 
   2   8  11       29.76       25.32     29.80 o 
   3   8  11        0.75       -3.52     22.25 o 
  -3   9  11       22.33       16.50     33.76 o 
  -2   9  11       91.44      110.17     20.36 o 
  -1   9  11      138.03      149.02     26.69 o 
   0   9  11      229.58      235.91     28.78 o 
   1   9  11      296.84      297.89     31.96 o 
   2   9  11      217.35      213.66     32.61 o 
  -2  10  11       61.66       64.81     20.97 o 
  -1  10  11       23.42       26.70     22.22 o 
   0  10  11        1.46        5.22     21.72 o 
   1  10  11        0.84        3.32     23.00 o 
  -5   0  12      119.40      142.02     25.66 o 
  -4   0  12      122.43      129.95     24.07 o 
  -3   0  12      484.00      541.21     33.40 o 
  -2   0  12      370.10      377.51     33.67 o 
  -1   0  12      438.91      502.13     30.40 o 
   0   0  12      723.06      824.32     35.08 o 
   1   0  12      354.24      262.85     23.09 o 
   2   0  12      340.25      365.65     23.73 o 
   3   0  12      168.97      182.00     36.05 o 
   4   0  12      123.12      129.77     25.26 o 
   5   0  12       20.38       55.12     24.14 o 
  -5   1  12      108.58      110.60     26.01 o 
  -4   1  12       76.06       72.50     16.44 o 
  -3   1  12        2.37        2.29     13.95 o 
  -2   1  12        3.08        3.10     13.57 o 
  -1   1  12       42.83       35.85     12.77 o 
   0   1  12      106.91       84.19     13.59 o 
   1   1  12       62.60       50.83     12.21 o 
   2   1  12        0.91        3.78     13.56 o 
   3   1  12      111.66       99.81     13.00 o 
   4   1  12        1.13        5.83     17.29 o 
   5   1  12        9.25       13.50     18.21 o 
  -5   2  12       59.72       46.70     23.10 o 
  -4   2  12       18.96       14.20     14.20 o 
  -3   2  12        1.08        2.99      8.45 o 
  -2   2  12       52.92       53.34     16.97 o 
  -1   2  12       12.72       11.31     14.63 o 
   0   2  12        9.93        2.82     12.86 o 
   1   2  12       59.99       63.27     13.13 o 
   2   2  12        0.08        0.29     11.07 o 
   3   2  12       33.61       20.65     11.83 o 
   4   2  12       90.97       90.54     18.90 o 
   5   2  12        0.93        4.50     18.96 o 
  -5   3  12       89.32       58.55     35.58 o 
  -4   3  12       15.38       14.24     13.38 o 
  -3   3  12        2.91        2.20      7.92 o 
  -2   3  12       11.05        7.00      6.29 o 
  -1   3  12        1.41        7.95     21.17 o 
   0   3  12       17.09       19.54     13.65 o 
   1   3  12       41.13       34.09      8.93 o 
   2   3  12       19.08       24.27     13.23 o 
   3   3  12       25.47       19.72     12.10 o 
   4   3  12        5.67       17.36     17.64 o 
  -5   4  12       28.96       10.72     24.74 o 
  -4   4  12      533.04      536.78     39.99 o 
  -3   4  12      355.36      345.41     25.71 o 
  -2   4  12      565.31      600.88     26.29 o 
  -1   4  12      221.42      240.91     13.25 o 
   0   4  12      720.22      782.39     33.75 o 
   1   4  12      429.01      453.15     20.90 o 
   2   4  12      185.91      197.60     15.92 o 
   3   4  12       39.89       47.51     16.47 o 
   4   4  12        4.43        3.02     22.57 o 
  -4   5  12      264.42      207.70     33.91 o 
  -3   5  12       47.62       38.42     14.58 o 
  -2   5  12        1.25       -2.05     14.69 o 
  -1   5  12        0.85        3.30     10.73 o 
   0   5  12       73.15       70.46     13.59 o 
   1   5  12       67.60       55.01     14.46 o 
   2   5  12        0.64       -6.17     16.73 o 
   3   5  12       56.48       58.84     18.32 o 
   4   5  12       17.07        8.95     25.81 o 
  -4   6  12       13.23       11.45     27.63 o 
  -3   6  12        4.53        4.09     14.19 o 
  -2   6  12        9.48        9.41     15.57 o 
  -1   6  12       15.92       16.46     15.82 o 
   0   6  12        0.04        4.13     16.56 o 
   1   6  12       44.27       55.66     18.30 o 
   2   6  12       10.66       25.11     17.94 o 
   3   6  12        3.31        1.91     18.46 o 
   4   6  12        1.60       18.92     23.45 o 
  -4   7  12       74.26       55.46     32.04 o 
  -3   7  12      202.45      168.18     20.16 o 
  -2   7  12        5.17        1.37     16.57 o 
  -1   7  12        3.39       -5.39     16.42 o 
   0   7  12        0.62      -10.11     18.27 o 
   1   7  12        6.30        9.89     18.19 o 
   2   7  12       29.12       20.76     21.51 o 
   3   7  12       53.52       65.24     24.88 o 
  -3   8  12       63.81       70.24     34.83 o 
  -2   8  12      204.57      219.47     31.47 o 
  -1   8  12      232.65      188.24     24.48 o 
   0   8  12      146.92      142.62     25.47 o 
   1   8  12      290.98      286.21     31.53 o 
   2   8  12      125.27      118.94     27.58 o 
  -2   9  12       10.54        9.78     17.97 o 
  -1   9  12        0.11       -1.07     18.70 o 
   0   9  12        3.46        4.83     21.16 o 
   1   9  12        0.12       -2.52     24.24 o 
  -5   1  13        6.55       21.03     29.51 o 
  -4   1  13        8.73       20.06     15.88 o 
  -3   1  13      269.23      233.50     20.39 o 
  -2   1  13      313.93      284.63     20.34 o 
  -1   1  13      105.18      105.04     15.98 o 
   0   1  13       89.85       66.87     14.42 o 
   1   1  13        6.90       -5.03     15.50 o 
   2   1  13      423.47      400.68     23.46 o 
   3   1  13       55.92       66.99     15.40 o 
   4   1  13       14.60       25.99     17.86 o 
  -5   2  13       36.91       56.03     26.86 o 
  -4   2  13       22.13       20.70     23.37 o 
  -3   2  13       16.50       11.14     23.74 o 
  -2   2  13       13.04        6.82     17.59 o 
  -1   2  13       37.92       54.04     18.20 o 
   0   2  13      139.43      147.91     19.95 o 
   1   2  13       68.74       66.25     17.17 o 
   2   2  13       92.18      101.56     14.31 o 
   3   2  13      134.96      149.52     15.25 o 
   4   2  13       55.82       63.02     19.86 o 
  -4   3  13      227.61      205.78     31.88 o 
  -3   3  13      186.99      193.76     25.68 o 
  -2   3  13       23.08       22.73     22.75 o 
  -1   3  13      193.46      201.12     27.63 o 
   0   3  13      502.15      508.22     27.53 o 
   1   3  13       22.16       18.63      8.40 o 
   2   3  13        0.83       -4.79     13.20 o 
   3   3  13        4.15        2.70     13.01 o 
   4   3  13        0.99        6.38     18.54 o 
  -4   4  13       78.07       87.93     30.14 o 
  -3   4  13        0.58       -1.35     15.26 o 
  -2   4  13       17.62       23.22     15.36 o 
  -1   4  13        2.60        3.09     15.29 o 
   0   4  13       65.57       45.42     17.08 o 
   1   4  13       38.86       37.85     17.00 o 
   2   4  13        6.99       10.49     15.99 o 
   3   4  13        5.38       -4.74     16.59 o 
   4   4  13        6.56        6.74     18.11 o 
  -4   5  13       77.20       82.98     30.29 o 
  -3   5  13       91.47       98.22     18.30 o 
  -2   5  13      101.01       98.96     18.65 o 
  -1   5  13      223.35      228.01     22.50 o 
   0   5  13      183.75      174.34     21.68 o 
   1   5  13      148.14      151.40     21.12 o 
   2   5  13       56.55       81.21     19.10 o 
   3   5  13        5.38        6.99     17.43 o 
  -3   6  13       12.01        8.29     15.96 o 
  -2   6  13       13.42       20.13     15.61 o 
  -1   6  13       43.35       63.29     18.45 o 
   0   6  13       97.28       60.78     19.51 o 
   1   6  13       49.58       35.28     18.77 o 
   2   6  13       66.58       83.86     20.29 o 
   3   6  13       46.04       51.77     20.57 o 
  -3   7  13       53.57       66.96     34.20 o 
  -2   7  13      148.70      137.65     22.38 o 
  -1   7  13       54.99       70.17     18.98 o 
   0   7  13       80.91       79.67     20.63 o 
   1   7  13       49.11       63.17     20.89 o 
   2   7  13        9.24        2.87     20.42 o 
  -2   8  13        3.36        8.68     18.95 o 
  -1   8  13        3.98       13.46     18.66 o 
   0   8  13        2.17        7.13     19.58 o 
   1   8  13        0.02      -13.71     21.00 o 
  -4   0  14       75.11       87.19     27.48 o 
  -3   0  14      366.95      329.84     33.35 o 
  -2   0  14      129.72      132.65     25.98 o 
  -1   0  14      167.13      163.68     25.75 o 
   0   0  14      123.46      135.33     24.36 o 
   1   0  14      195.13      227.78     26.45 o 
   2   0  14       35.30       28.73     32.64 o 
   3   0  14       17.08       10.74     32.51 o 
  -4   1  14       44.23       50.22     20.76 o 
  -3   1  14        4.93        1.81     16.35 o 
  -2   1  14       17.35        6.74     15.19 o 
  -1   1  14       13.75       12.07     14.57 o 
   0   1  14      170.83      186.98     17.82 o 
   1   1  14       51.40       47.91     17.92 o 
   2   1  14      130.23      125.81     19.21 o 
   3   1  14      131.91      114.23     27.80 o 
  -4   2  14        6.80      -12.15     26.55 o 
  -3   2  14        8.17       -2.01     24.34 o 
  -2   2  14       43.95       44.65     19.17 o 
  -1   2  14        7.57        1.44     18.27 o 
   0   2  14        5.95        5.68     18.58 o 
   1   2  14      222.26      200.92     22.57 o 
   2   2  14        0.73       -6.59     17.42 o 
   3   2  14       13.89       14.14     24.69 o 
  -4   3  14        2.35        5.66     27.50 o 
  -3   3  14        7.15        7.12     15.77 o 
  -2   3  14        4.99        6.73     24.85 o 
  -1   3  14        0.17        5.37     22.93 o 
   0   3  14       29.81       39.26     24.00 o 
   1   3  14        1.01        8.21     21.25 o 
   2   3  14      146.38      146.29     25.18 o 
   3   3  14       53.67       71.35     26.59 o 
  -3   4  14      216.60      175.78     21.34 o 
  -2   4  14      225.52      228.85     29.09 o 
  -1   4  14      406.01      374.72     26.19 o 
   0   4  14      212.02      225.37     30.71 o 
   1   4  14       41.96       64.08     18.51 o 
   2   4  14       89.63       48.41     19.14 o 
   3   4  14        1.04      -11.98     23.83 o 
  -3   5  14        1.41        8.33     16.23 o 
  -2   5  14       21.33        9.74     17.55 o 
  -1   5  14       45.24       42.76     17.75 o 
   0   5  14       64.49       40.33     19.37 o 
   1   5  14       61.75       58.66     18.95 o 
   2   5  14        3.67        3.46     18.48 o 
  -2   6  14        0.12       14.08     17.34 o 
  -1   6  14        2.48       -5.14     17.83 o 
   0   6  14       16.86       11.30     18.04 o 
   1   6  14        0.01        4.18     19.09 o 
   2   6  14        0.00      -18.82     20.99 o 
  -1   7  14       57.21       50.65     20.88 o 
   0   7  14       73.56       74.02     21.52 o 
   1   7  14       55.81       46.80     21.38 o 
  -3   1  15      139.55      143.41     24.03 o 
  -2   1  15       54.80       66.01     17.57 o 
  -1   1  15      233.77      231.91     21.37 o 
   0   1  15       80.94       88.10     20.19 o 
   1   1  15       19.06        6.85     19.10 o 
   2   1  15        0.43       -2.02     17.86 o 
   3   1  15        0.08       -4.22     26.38 o 
  -3   2  15       25.96       13.27     27.05 o 
  -2   2  15       19.38       34.94     20.79 o 
  -1   2  15       35.71       37.30     19.85 o 
   0   2  15       72.10       73.40     21.11 o 
   1   2  15      119.67      110.47     22.41 o 
   2   2  15      258.93      291.02     26.96 o 
  -3   3  15       34.65       42.60     17.51 o 
  -2   3  15       32.06       28.22     17.97 o 
  -1   3  15       19.18       35.28     25.60 o 
   0   3  15        4.43       16.36     24.26 o 
   1   3  15       35.59       46.96     25.47 o 
   2   3  15       19.93       14.92     19.14 o 
  -2   4  15        0.28       -1.54     18.62 o 
  -1   4  15        3.86       27.47     17.98 o 
   0   4  15       22.34       33.98     18.62 o 
   1   4  15       27.57       30.86     19.49 o 
   2   4  15       35.22       22.23     19.76 o 
  -2   5  15       59.96       37.81     18.61 o 
  -1   5  15       53.14       67.54     19.52 o 
   0   5  15        0.37       13.29     18.45 o 
   1   5  15       48.19       55.22     20.47 o 
  -2   0  16      143.30      149.43     29.81 o 
  -1   0  16      120.61       94.42     28.12 o 
   0   0  16        3.49       -1.70     23.09 o 
   1   0  16        1.81      -10.64     34.66 o 
  -2   1  16       11.23       31.26     21.64 o 
  -1   1  16       31.63       17.52     22.72 o 
   0   1  16       37.49       51.54     21.88 o 
   1   1  16       65.23       98.73     21.56 o 
  -1   2  16       13.10       -5.22     20.63 o 
   0   2  16        0.85        1.39     21.10 o 
   1   2  16       22.64       20.16     21.15 o 
  -1   3  16       65.94      116.44     31.00 o 
   0   3  16       35.82       56.67     28.76 o 
                                                 
